# Supplementary material for: Malaria Molecular Surveillance in the Peruvian Amazon with a Novel Highly Multiplexed Plasmodium falciparum AmpliSeq Assay
Source: Microbiol Spectr. 2023 Feb 22;11(2):e00960-22. doi: 10.1128/spectrum.00960-22 (PMC10101074; doi:10.1128/spectrum.00960-22)
Supplement: Supplemental file 1 — Data Set S1. Download spectrum.00960-22-s0001.xlsx, XLSX file, 0.3 MB [file spectrum.00960-22-s0001.xlsx]

## Sheet: Variants_of_interest
CHROM	POS	Gene_ID	Gene_Name	Marker	drugs	references	comment
Pf3D7_01_v3	190558	PF3D7_0104300	pfubp-1	N97T	unvalidated	this study
Pf3D7_01_v3	190588	PF3D7_0104300	pfubp-1	Q107L	unvalidated	this study
Pf3D7_01_v3	192560	PF3D7_0104300	pfubp-1	K764N	unvalidated	this study
Pf3D7_01_v3	192590	PF3D7_0104300	pfubp-1	K774N	unvalidated	this study
Pf3D7_01_v3	192598	PF3D7_0104300	pfubp-1	D777G	unvalidated	this study
Pf3D7_01_v3	193299	PF3D7_0104300	pfubp-1	E1011K	unvalidated	this study
Pf3D7_01_v3	193667	PF3D7_0104300	pfubp-1	R1133S	unvalidated	this study
Pf3D7_01_v3	193846	PF3D7_0104300	pfubp-1	K1193T	unvalidated	this study
Pf3D7_01_v3	194843	PF3D7_0104300	pfubp-1	D1525E	ART associated in vivo	Henriques 2014; Sutherland 2017; Adams 2018;	not detected in included samples
Pf3D7_01_v3	194852	PF3D7_0104300	pfubp-1	E1528D	ART associated in vivo	Henriques 2014; Adams 2018;	not detected in included samples
Pf3D7_01_v3		PF3D7_0104300	pfubp-1	R3138H	ART associated in vitro	Birnbaum 2020; Cerqueria 2017
Pf3D7_01_v3	198954	PF3D7_0104300	pfubp-1	insert EQKY 2826/2827	unvalidated	this study
Pf3D7_01_v3	467351	PF3D7_0112200	pfmrp1	I876V	ART	Dahlström 2009	not detected in included samples Peru
Pf3D7_01_v3	468893	PF3D7_0112200	pfmrp1	F1390I	ART, MQ, LF	Veiga 2011	not detected in included samples Peru
Pf3D7_04_v3	748153	PF3D7_0417200	pfdhfr	BR		Bacon 2009; Griffing 2011; Griffing 2013; Costa 2017	5 AA insert at codon 30 - does not play a role in resistance
Pf3D7_04_v3	748235	PF3D7_0417200	pfdhfr	C50R	pyrimethamine associated	Bacon 2009; Griffing 2011; Griffing 2013; Costa 2017	replaces C59R mutation in South America
Pf3D7_04_v3	748239	PF3D7_0417200	pfdhfr	N51I	pyrimethamine (Validated)	WHO. Report on antimalarial drug efficacy, resistance and response: 10 years of surveillance (2010-2019).	additional mutation that increases resistance to antifolates
Pf3D7_04_v3	748262	PF3D7_0417200	pfdhfr	C59R	pyrimethamine - Validated	WHO. Report on antimalarial drug efficacy, resistance and response: 10 years of surveillance (2010-2019).	additional mutation that increases resistance to antifolates
Pf3D7_04_v3	748410	PF3D7_0417200	pfdhfr	S108N	pyrimethamine - Validated	WHO. Report on antimalarial drug efficacy, resistance and response: 10 years of surveillance (2010-2019).	most important/key mutation for PYR resistant
Pf3D7_04_v3	748577	PF3D7_0417200	pfdhfr	I164L	pyrimethamine + proguanil -Validated	WHO. Report on antimalarial drug efficacy, resistance and response: 10 years of surveillance (2010-2019).	additional mutation that increases resistance to antifolates
Pf3D7_05_v3	958145	PF3D7_0523000	pfmdr1	N86Y	LF (N86), CQ (N86Y) -Validated; AQ	WHO. Report on antimalarial drug efficacy, resistance and response: 10 years of surveillance (2010-2019).
Pf3D7_05_v3	958320	PF3D7_0523000	pfmdr1	D144G	unvalidated	Bacon 2009;
Pf3D7_05_v3	958440	PF3D7_0523000	pfmdr1	Y184F	CQ (Validated), MQ, QN, HF, ART	WHO. Report on antimalarial drug efficacy, resistance and response: 10 years of surveillance (2010-2019).
Pf3D7_05_v3	960989	PF3D7_0523000	pfmdr1	S1034C	CQ (Validated), MQ, QN, HF, ART	WHO. Report on antimalarial drug efficacy, resistance and response: 10 years of surveillance (2010-2019).
Pf3D7_05_v3	961013	PF3D7_0523000	pfmdr1	N1042D	CQ (Validated), MQ, QN, HF, ART	WHO. Report on antimalarial drug efficacy, resistance and response: 10 years of surveillance (2010-2019).
Pf3D7_05_v3	961625	PF3D7_0523000	pfmdr1	D1246Y	CQ (Validated), MQ, QN, HF, ART	WHO. Report on antimalarial drug efficacy, resistance and response: 10 years of surveillance (2010-2019).
		PF3D7_0523000	pfmdr1	increased CNV	MQ (Validated)	Price 2004
Pf3D7_07_v3	403613	PF3D7_0709000	pfcrt	C72S	CQ (Validated)	WHO. Report on antimalarial drug efficacy, resistance and response: 10 years of surveillance (2010-2019).
Pf3D7_07_v3	403618	PF3D7_0709000	pfcrt	fs for CVIET
Pf3D7_07_v3	403620	PF3D7_0709000	pfcrt	M74I	CQ (Validated)	WHO. Report on antimalarial drug efficacy, resistance and response: 10 years of surveillance (2010-2019).
Pf3D7_07_v3	403621	PF3D7_0709000	pfcrt	N75D	CQ
Pf3D7_07_v3	403622	PF3D7_0709000	pfcrt	N75E	CQ (Validated)	WHO. Report on antimalarial drug efficacy, resistance and response: 10 years of surveillance (2010-2019).
Pf3D7_07_v3	403625	PF3D7_0709000	pfcrt	K76T	CQ (Validated)	WHO. Report on antimalarial drug efficacy, resistance and response: 10 years of surveillance (2010-2019).	most important in determining CQ resistance and associated with other neighbouring markers (but also found after sucessful treatment so alone not enough)
Pf3D7_07_v3	403675	PF3D7_0709000	pfcrt	T93S	PPQ (Validated)	WHO. Report on antimalarial drug efficacy, resistance and response: 10 years of surveillance (2010-2019).
Pf3D7_07_v3	403687	PF3D7_0709000	pfcrt	H97Y	PPQ (Validated)	WHO. Report on antimalarial drug efficacy, resistance and response: 10 years of surveillance (2010-2019).
Pf3D7_07_v3	403689	PF3D7_0709000	pfcrt	H97L	PPQ	Ross 2018
Pf3D7_07_v3	403689	PF3D7_0709000	pfcrt	H97Q	PPQ	Ross 2018
Pf3D7_07_v3	404010-404012	PF3D7_0709000	pfcrt	F145I	PPQ (Validated)	WHO. Report on antimalarial drug efficacy, resistance and response: 10 years of surveillance (2010-2019).
Pf3D7_07_v3	404229	PF3D7_0709000	pfcrt	I218F	PPQ (Validated)	WHO. Report on antimalarial drug efficacy, resistance and response: 10 years of surveillance (2010-2019).	not covered by amplicons
Pf3D7_07_v3	404407	PF3D7_0709000	pfcrt	A220S	PPQ, CQ (Validated)	WHO. Report on antimalarial drug efficacy, resistance and response: 10 years of surveillance (2010-2019).
Pf3D7_07_v3	404836	PF3D7_0709000	pfcrt	Q271E	PPQ, CQ (Validated)	WHO. Report on antimalarial drug efficacy, resistance and response: 10 years of surveillance (2010-2019).
Pf3D7_07_v3	405361	PF3D7_0709000	pfcrt	N326D	PPQ
Pf3D7_07_v3	405362	PF3D7_0709000	pfcrt	N326S	PPQ, CQ (Validated)	WHO. Report on antimalarial drug efficacy, resistance and response: 10 years of surveillance (2010-2019).
Pf3D7_07_v3	405557	PF3D7_0709000	pfcrt	T342A	PPQ
Pf3D7_07_v3	405560	PF3D7_0709000	pfcrt	M343L	PPQ (Validated)	WHO. Report on antimalarial drug efficacy, resistance and response: 10 years of surveillance (2010-2019).
Pf3D7_07_v3	405591	PF3D7_0709000	pfcrt	G353V	PPQ (Validated)	WHO. Report on antimalarial drug efficacy, resistance and response: 10 years of surveillance (2010-2019).
Pf3D7_07_v3	405599	PF3D7_0709000	pfcrt	I356V	CQ (mutant = sens; even with K76T)		frequent in Peru; mutation observed in K1AM line that shows loss of CQR
Pf3D7_07_v3	405599	PF3D7_0709000	pfcrt	I356L	PPQ
Pf3D7_07_v3	405600	PF3D7_0709000	pfcrt	I356T	CQ (Validated)	WHO. Report on antimalarial drug efficacy, resistance and response: 10 years of surveillance (2010-2019).
Pf3D7_07_v3	405629	PF3D7_0709000	pfcrt	A366T	PPQ
Pf3D7_07_v3	405838	PF3D7_0709000	pfcrt	R371I	PPQ, CQ (Validated)	WHO. Report on antimalarial drug efficacy, resistance and response: 10 years of surveillance (2010-2019).
Pf3D7_08_v3	549681	PF3D7_0810800	pfdhps	S436A	sulfadoxine (Validated)	WHO. Report on antimalarial drug efficacy, resistance and response: 10 years of surveillance (2010-2019).
Pf3D7_08_v3	549682	PF3D7_0810800	pfdhps	S436F	sulfadoxine (Validated)	WHO. Report on antimalarial drug efficacy, resistance and response: 10 years of surveillance (2010-2019).
Pf3D7_08_v3	549685	PF3D7_0810800	pfdhps	G437A	sulfadoxine (A437G Validated)	WHO. Report on antimalarial drug efficacy, resistance and response: 10 years of surveillance (2010-2019).	A437G (A=sensitive/wildtype)
Pf3D7_08_v3	549993	PF3D7_0810800	pfdhps	K540E	sulfadoxine (Validated)	WHO. Report on antimalarial drug efficacy, resistance and response: 10 years of surveillance (2010-2019).
Pf3D7_08_v3	549995	PF3D7_0810800	pfdhps	K540N	sulfadoxine
Pf3D7_08_v3	550117	PF3D7_0810800	pfdhps	A581G	sulfadoxine (Validated)	WHO. Report on antimalarial drug efficacy, resistance and response: 10 years of surveillance (2010-2019).
Pf3D7_08_v3	550212	PF3D7_0810800	pfdhps	A613S	sulfadoxine (Validated)	WHO. Report on antimalarial drug efficacy, resistance and response: 10 years of surveillance (2010-2019).
Pf3D7_08_v3	550212	PF3D7_0810800	pfdhps	A613T	sulfadoxine (Validated)	WHO. Report on antimalarial drug efficacy, resistance and response: 10 years of surveillance (2010-2019).	check position
Pf3D7_12_v3	718433	PF3D7_1218300	pfap2-mu	S160N	ART	Henriques 2014; Henriques 2015; Adams 2018; Sutherland 2017
Pf3D7_12_v3	2092572	PF3D7_1251200	pfcoronin	G50E	ART	Demas 2018
Pf3D7_12_v3	2092721	PF3D7_1251200	pfcoronin	R100K	ART	Demas 2018
Pf3D7_12_v3	2092742	PF3D7_1251200	pfcoronin	E107V	ART	Demas 2018; Tsombeng 2019
Pf3D7_12_v3	2093692	PF3D7_1251200	pfcoronin	V62M	unvalidated	this study
Pf3D7_12_v3	2092606	PF3D7_1251200	pfcoronin	V424I	unvalidated	this study
Pf3D7_13_v3	1724974	PF3D7_1343700	pfk13	A675V	ART (candidate or associated)	WHO. Report on antimalarial drug efficacy, resistance and response: 10 years of surveillance (2010-2019).
Pf3D7_13_v3		PF3D7_1343700	pfk13	R622I	ART (candidate or associated)	WHO. Report on antimalarial drug efficacy, resistance and response: 10 years of surveillance (2010-2019).
Pf3D7_13_v3	1725161	PF3D7_1343700	pfk13	613STOP	unvalidated	this study
Pf3D7_13_v3	1725257	PF3D7_1343700	pfk13	V581I	unvalidated	this study
Pf3D7_13_v3	1725259	PF3D7_1343700	pfk13	C580Y	ART (validated)	WHO. Report on antimalarial drug efficacy, resistance and response: 10 years of surveillance (2010-2019).
Pf3D7_13_v3	1725277	PF3D7_1343700	pfk13	P574L	ART (validated)	WHO. Report on antimalarial drug efficacy, resistance and response: 10 years of surveillance (2010-2019).
Pf3D7_13_v3	1725295	PF3D7_1343700	pfk13	V568G	ART (candidate or associated)	WHO. Report on antimalarial drug efficacy, resistance and response: 10 years of surveillance (2010-2019).
Pf3D7_13_v3	1725316	PF3D7_1343700	pfk13	R561H	ART (validated)	WHO. Report on antimalarial drug efficacy, resistance and response: 10 years of surveillance (2010-2019).
Pf3D7_13_v3	1725338	PF3D7_1343700	pfk13	P553L	ART (validated)	WHO. Report on antimalarial drug efficacy, resistance and response: 10 years of surveillance (2010-2019).
Pf3D7_13_v3	1725370	PF3D7_1343700	pfk13	I543T	ART (validated)	WHO. Report on antimalarial drug efficacy, resistance and response: 10 years of surveillance (2010-2019).
Pf3D7_13_v3	1725382	PF3D7_1343700	pfk13	R539T	ART (validated)	WHO. Report on antimalarial drug efficacy, resistance and response: 10 years of surveillance (2010-2019).
Pf3D7_13_v3		PF3D7_1343700	pfk13	G538V	ART (candidate or associated)	WHO. Report on antimalarial drug efficacy, resistance and response: 10 years of surveillance (2010-2019).
Pf3D7_13_v3	1725388	PF3D7_1343700	pfk13	N537I/D	ART (candidate or associated)	WHO. Report on antimalarial drug efficacy, resistance and response: 10 years of surveillance (2010-2019).
Pf3D7_13_v3		PF3D7_1343700	pfk13	P527H	ART (candidate or associated)	WHO. Report on antimalarial drug efficacy, resistance and response: 10 years of surveillance (2010-2019).
Pf3D7_13_v3		PF3D7_1343700	pfk13	R515K	ART (candidate or associated)	WHO. Report on antimalarial drug efficacy, resistance and response: 10 years of surveillance (2010-2019).
Pf3D7_13_v3	1725521	PF3D7_1343700	pfk13	Y493H	ART (validated)	WHO. Report on antimalarial drug efficacy, resistance and response: 10 years of surveillance (2010-2019).
Pf3D7_13_v3		PF3D7_1343700	pfk13	A481V	ART (candidate or associated)	WHO. Report on antimalarial drug efficacy, resistance and response: 10 years of surveillance (2010-2019).
Pf3D7_13_v3	1725570	PF3D7_1343700	pfk13	M476I/V	ART (M476I validated)	WHO. Report on antimalarial drug efficacy, resistance and response: 10 years of surveillance (2010-2019).
Pf3D7_13_v3	1725590	PF3D7_1343700	pfk13	C469F/Y	ART (candidate or associated)	WHO. Report on antimalarial drug efficacy, resistance and response: 10 years of surveillance (2010-2019).
Pf3D7_13_v3	1725626	PF3D7_1343700	pfk13	N548Y/I	ART (N548Y validated)	WHO. Report on antimalarial drug efficacy, resistance and response: 10 years of surveillance (2010-2019).
Pf3D7_13_v3	1725652	PF3D7_1343700	pfk13	G449A	ART (candidate or associated)	WHO. Report on antimalarial drug efficacy, resistance and response: 10 years of surveillance (2010-2019).
Pf3D7_13_v3	1725653	PF3D7_1343700	pfk13	G449C	unvalidated	this study
Pf3D7_13_v3	1725655	PF3D7_1343700	pfk13	I448K	ART
Pf3D7_13_v3	1725662	PF3D7_1343700	pfk13	F446I	ART (validated)	WHO. Report on antimalarial drug efficacy, resistance and response: 10 years of surveillance (2010-2019).
Pf3D7_13_v3	1725664	PF3D7_1343700	pfk13	V445A	ART
Pf3D7_13_v3	1725674	PF3D7_1343700	pfk13	P441L	ART (candidate or associated)	WHO. Report on antimalarial drug efficacy, resistance and response: 10 years of surveillance (2010-2019).
Pf3D7_13_v3	1726432	PF3D7_1343700	pfk13	K189T	not associated/frequent variant	Conrad 2014; Boussaroque 2016; Zaw 2018; Eboumbou 2019; Ocan 2019; Mathieu 2020
Pf3D7_13_v3	2504560	PF3D7_1362500	pfexonuclease	E415G	PPQ	Amato 2016; Thanh 2017
Pf_M76611	3890	mal_mito_3	cytochrome_B	M133I	ATQ	Korsinczky 2000; Peters 2002; Akhoon 2014
Pf_M76611	4265	mal_mito_3	cytochrome_B	I258M	ATQ unvalidated	Plucinsky 2014
Pf_M76611	4294	mal_mito_3	cytochrome_B	Y268S/N/C	ATQ (Validated)	WHO. Report on antimalarial drug efficacy, resistance and response: 10 years of surveillance (2010-2019).
Pf_M76611	4306	mal_mito_3	cytochrome_B	K272R	ATQ	Korsinczky 2000	Additional to M133I
Pf_M76611	4314	mal_mito_3	cytochrome_B	P275T	ATQ	Korsinczky 2000	Additional to M133I
Pf_M76611	4330	mal_mito_3	cytochrome_B	G280D	ATQ	Korsinczky 2000; Peters 2002
Pf3D7_API_v3	295	PF3D7_API04900	23S_rRNA	A2409U	CM	Dharia 2010	A4743T
Pf3D7_API_v3	829	PF3D7_API04900	23S_rRNA	A1875C	CM	Dharia 2010	A4201C
Pf3D7_API_v3	1797	PF3D7_API04900	23S_rRNA	A907U	unvalidated
Pf3D7_API_v3	2266	PF3D7_API04900	23S_rRNA	C438U	unvalidated

## Sheet: PF_AmpliSeq_Peru_design
Amplicon_ID	CHR	START	END	POOL	Target	Amplicon_name	ULSO Sequence	DLSO Sequence	amplicon length
AMPL3594143	Pf_M76611	3360	3703	1	CytB	CytB_1	CCACTCCATAATTCTCTTAAAATGT	AGGAATACGTCTAGGCATTACATTA	343
AMPL3594144	Pf_M76611	3639	3983	2	CytB	CytB_2	AGGATCACTCACAGTATATCCTCCA	ATGCATATGAAACATCTGGTGTATA	344
AMPL3594145	Pf_M76611	3923	4270	1	CytB	CytB_3	GGTACAATTTGAGATGGAGTAACAT	TACTGCTACTGGAATAGAGGATAAC	347
AMPL3593186	Pf_M76611	4210	4483	2	CytB	CytB_4	CATAATAAAGCATAGAATGCACACA	ACGATAGCATTATCAGGATGTGATA	273
AMPL3593414	Pf_M76611	4421	4659	1	CytB	CytB_5	ATACTCAGAAATGTCATCTTATCAC	AGGAACAGAATAATCTCTAGCACCA	238
AMPL3593090	Pf3D7_01_v3	179655	180010	1	cpmp	cpmp_1	TATATAATCCATAAATTTTAATGAC	CTGAAATGACCAAATAATTTTATGA	355
AMPL3592418	Pf3D7_01_v3	180351	180492	2	cpmp	cpmp_2	AGGAAAGTATTAATGATTGATTTTT	TCTTTTAGAATACGTGCTTTATAAA	141
AMPL3594108	Pf3D7_01_v3	190082	190450	1	ubp1	ubp1_1	TTGCTTAATAAAATCGAATCTAGAA	GGTATATTTGGGATAAGGCGTTCGT	368
AMPL3594109	Pf3D7_01_v3	190365	190687	2	ubp1	ubp1_2	TAATTATCATATGAGATAATATCTC	CATAATTCTTAATATTAGGAGTGTC	322
AMPL3594110	Pf3D7_01_v3	190625	190805	1	ubp1	ubp1_3	CATGTTTATGTTACCTTTTCTGTTG	TTTCTTCGTATTAGATAAGCTGAAC	180
AMPL3594111	Pf3D7_01_v3	190748	191019	2	ubp1	ubp1_4	CGTTGTGCGTATTCTTTTTATTTTT	GTCTTTCTTCTTTTTCATATGAGAT	271
AMPL3594112	Pf3D7_01_v3	190943	191243	1	ubp1	ubp1_5	ATAATTAACGTTGTGCCTATTTTCT	ATTAATACTATTATTAATACTATCG	300
AMPL3594113	Pf3D7_01_v3	191637	191959	2	ubp1	ubp1_6	GATACATTATTTTCCTTAGCAAAAT	CGTTTCTTTTATTTTTAAAAACATC	322
AMPL3594114	Pf3D7_01_v3	191899	192255	1	ubp1	ubp1_7	TAATGGATAATTCTTTATTTACATT	GTTAATGCTTCTTGATTACTAAACA	356
AMPL3594116	Pf3D7_01_v3	192240	192512	2	ubp1	ubp1_8	ATCATCTTCAATAGATTTCATTCCT	CATTATCGTTAATGGATAATTCTTT	272
AMPL3594117	Pf3D7_01_v3	192451	192761	1	ubp1	ubp1_9	TGTCATTTCTTCCATATCATCATTA	TGTTCATCCATATGATAGCTCAACA	310
AMPL3594118	Pf3D7_01_v3	192701	192950	2	ubp1	ubp1_10	ATGAATAGATTCATCCATTATATTT	TACAATTTTTGATAAATCACTTTTG	249
AMPL3594120	Pf3D7_01_v3	192937	193277	1	ubp1	ubp1_11	TATTTTGTTTGTTGGAAATATATGT	TTGTTGTTTTTATGAATAGATTCAT	340
AMPL3594121	Pf3D7_01_v3	193064	193370	2	ubp1	ubp1_12	CTGTTCACTTTGGTTATATATATTA	GTTATTATTACTGTTCATATTATTA	306
AMPL3594081	Pf3D7_01_v3	193310	193595	1	ubp1	ubp1_13	TTTTTCATGGTCACTAGGTGAATAT	ATGTAAGAGATGTTTTGAATTTGTT	285
AMPL3594082	Pf3D7_01_v3	193499	193817	2	ubp1	ubp1_14	ATTGTTTTCATCATACATAGCACTT	TTCTGCGATTTGTTTATGTAGATGT	318
AMPL3594122	Pf3D7_01_v3	193733	194082	1	ubp1	ubp1_15	ATCCATATTTGTCGTTTTCATTTTT	ACTCTCATGATTATTAAGATGATTG	349
AMPL3594123	Pf3D7_01_v3	194012	194369	2	ubp1	ubp1_16	TCCTTCTATTAAGGAATAAAAATAT	TTTCTTTATTTCTTCAAGATTTTGT	357
AMPL3594124	Pf3D7_01_v3	194347	194690	1	ubp1	ubp1_17	TGTGTAGGAAGACCAATCCTGAATA	TGTCCTTCTATTAAGGAATAAAAAT	343
AMPL3594125	Pf3D7_01_v3	194496	194777	2	ubp1	ubp1_18	ATTTTTATAGGTACGGTTCACGTCT	TGTTTTGATCTTCTTCCGAATCAGT	281
AMPL3594126	Pf3D7_01_v3	194720	195074	1	ubp1	ubp1_19	TTTATGATTTAATTCTTCTTCTTTT	TCCTTTATTCATATTTATATCATCA	354
AMPL3594127	Pf3D7_01_v3	195014	195192	2	ubp1	ubp1_20	TATTATTTTCTTCTATCAAAACACT	AATTTTTGACATGTGAACATTTTCA	178
AMPL3594128	Pf3D7_01_v3	195132	195462	1	ubp1	ubp1_21	CACCACCATTATTAATATTATTATT	CCATAGCTTCATTATTTTCTTTATA	330
AMPL3594129	Pf3D7_01_v3	195267	195595	2	ubp1	ubp1_22	GATGAATAAAATAAAATTTTCCTCA	TGTCATCACTATTATAACGATTTAT	328
AMPL3594131	Pf3D7_01_v3	195738	195974	1	ubp1	ubp1_23	TTGGTTTCCTTCATTTAAATAATTT	TTTCATTAAACAAGTATACTAAATC	236
AMPL3594132	Pf3D7_01_v3	195914	196284	2	ubp1	ubp1_24	GTGAGTTGTTACTGTGTTTCTCAAA	TTCTGCCATGACACTTTGATCAGCA	370
AMPL3594090	Pf3D7_01_v3	196224	196532	1	ubp1	ubp1_25	TGAACGTTTAGGTTTCGATGAAGGT	ACGTGTTTTTATGGATTCCTTTTAA	308
AMPL3594133	Pf3D7_01_v3	196473	196825	2	ubp1	ubp1_26	ATACACATAATATTCCATATAGATA	ATATGGAAATAACTAAACTTCTAAG	352
AMPL3594135	Pf3D7_01_v3	196812	197169	1	ubp1	ubp1_27	GATATTCATTTTGATCTTCATGTTT	CCCAAAATAATATACACATAATATT	357
AMPL3594092	Pf3D7_01_v3	197119	197440	2	ubp1	ubp1_28	TCGATGTAATAAATGTAGGTAAATA	TCTTGTTTATTATTTATGGATGAAT	321
AMPL3594093	Pf3D7_01_v3	197290	197637	1	ubp1	ubp1_29	TTTTCTTGACGATTTCTCCATAAGG	GCCAAAGATATATTCGACATGCTGG	347
AMPL3594094	Pf3D7_01_v3	197577	197841	2	ubp1	ubp1_30	CCTAGCCTTTTGTGATTTAGAAAAT	GGAGAGTTGTAATTATGACGTGTGT	264
AMPL3594136	Pf3D7_01_v3	197786	198139	1	ubp1	ubp1_31	ACAAAATTTATTATTATGTATATTA	ATTGTTGTAAACATGATTTAGCATT	353
AMPL3594137	Pf3D7_01_v3	198077	198428	2	ubp1	ubp1_32	TATTACAATTCAAACTTTGAAAACT	AATTTTCAGCATATGTACGTTCATT	351
AMPL3594138	Pf3D7_01_v3	198368	198710	1	ubp1	ubp1_33	CTTCATCGTTTATAACATATGATGA	CTTGTTCCTCTTTACATAAAAGTAA	342
AMPL3594139	Pf3D7_01_v3	198618	198838	2	ubp1	ubp1_34	ATGTAAATTTGTTATAAAATCTTTT	TTTGGATGGAATATATTATTTCCTA	220
AMPL3594140	Pf3D7_01_v3	198771	199105	1	ubp1	ubp1_35	GTACATATACATAATATTTTTGTCT	GTATTTTTACTATTGGATATATTAC	334
AMPL3594141	Pf3D7_01_v3	199045	199271	2	ubp1	ubp1_36	GTCCTAAGCTTCCGATTATACTTGT	AGAAGATTCGGAAGATGATAAGAAA	226
AMPL3594100	Pf3D7_01_v3	199168	199526	1	ubp1	ubp1_37	TTTGATCGGATATTCTATTTTGCGT	ACGATGAAAATTATTTATGGTCGAC	358
AMPL3593352	Pf3D7_01_v3	199474	199708	2	ubp1	ubp1_38	CATACGATTCACATGATTTACACTA	ATATGCATACAAGGAATTTCTTCTG	234
AMPL3594101	Pf3D7_01_v3	199643	199927	1	ubp1	ubp1_39	AACTCCTCCCATACGTATATCCTCA	TATTATTACGTTGATCATGTTGGTC	284
AMPL3594102	Pf3D7_01_v3	199872	200186	2	ubp1	ubp1_40	TCGTATTCTCTTGATGCATTTGACT	TTGGGACTCACACGGTTTGCATGAT	314
AMPL3594103	Pf3D7_01_v3	199990	200337	1	ubp1	ubp1_41	AAAACTTCTGTCACATCTTGTTGAT	TCCTACAGGTGGATGTGGATAATTT	347
AMPL3594105	Pf3D7_01_v3	200424	200657	2	ubp1	ubp1_42	TAAGAATTAATATCAAGTGACAAGG	TTTGAAATGAAAAGACATTTTTGAC	233
AMPL3594106	Pf3D7_01_v3	200597	200953	1	ubp1	ubp1_43	GAGTTAATTTTAACGTGCGTCTTGA	TTTCATTCCACTTTAAGGCATTTCT	356
AMPL3592674	Pf3D7_01_v3	200893	201003	2	ubp1	ubp1_44	GTATTATTGCTCCATATAATTTGTA	TCGTTTGAGCTAAAGGACCAATTAT	110
AMPL3593039	Pf3D7_01_v3	204925	205218	1	Pf3D7_01_205066	Pf3D7_01_205066	GAGGTTGATTTAGATGAGTTTTGTT	ACCTGTATTAGTTCGTTGGTTATGT	293
AMPL3593040	Pf3D7_01_v3	339139	339491	2	Pf3D7_01_339436	Pf3D7_01_339436	TTTTTACTTTTCTTCATATCCGATT	CCATTTTCAATTCATTTGCTACATA	352
AMPL3594050	Pf3D7_01_v3	464614	464965	1	mrp1	mrp1_1	AAATTCGGAGTCTTCTACTTCTATA	GTAATACGCATACCAAATATATTGG	351
AMPL3594051	Pf3D7_01_v3	464898	465246	2	mrp1	mrp1_2	AACCCACTGAATACTTTGAAATCTT	AATTTAGATGCATAATATGGCACAT	348
AMPL3594052	Pf3D7_01_v3	465180	465496	1	mrp1	mrp1_3	AGAGGAGGATGCATTCTTACCAATA	ACAGGAATCTTTTGACCTTCTAAAA	316
AMPL3594053	Pf3D7_01_v3	465436	465800	2	mrp1	mrp1_4	AAGCAATGGACAACCATATTGCAAT	TCTGCTTATCTCATCAATTTCTGTT	364
AMPL3594054	Pf3D7_01_v3	465740	465938	1	mrp1	mrp1_5	ATTCCCAATTAAACATTTTTATCAA	TGGACCCAATCTTTATATGAAACAC	198
AMPL3594067	Pf3D7_01_v3	465878	466220	2	mrp1	mrp1_6	TAATATTTACTATACCTTCCATAAC	TTAATACATGATGCATGTTATCAAT	342
AMPL3594057	Pf3D7_01_v3	466160	466517	1	mrp1	mrp1_7	CATCTACGTTCTTAAGTAAACCAGA	AGTTTGGAAAATTTGCTACATTCGA	357
AMPL3593290	Pf3D7_01_v3	466354	466560	2	mrp1	mrp1_8	TTACTTTTATGTTCCTGGAAACATA	ATGTGATGTACCATCATCATGAGAA	206
AMPL3594069	Pf3D7_01_v3	466779	467121	1	mrp1	mrp1_9	CTAGCTAAACATATTCTTACTTTTT	CCTATAATTATTGCTAATGAATTCC	342
AMPL3594070	Pf3D7_01_v3	467060	467200	2	mrp1	mrp1_10	TATTTCATTAGGTTGTATAAGCTTT	AATTATGATCATCATTAATATATTT	140
AMPL3593213	Pf3D7_01_v3	467140	467476	1	mrp1	mrp1_11	ATCCAACGTACTTTTATTCATTGAG	TGTACATAATTTGTGCATATGAATA	336
AMPL3594071	Pf3D7_01_v3	467416	467719	2	mrp1	mrp1_12	CTTATATATCATTTTATTACTATGT	ACAATTATCTTTAAAACTTATATTG	303
AMPL3594060	Pf3D7_01_v3	467656	468000	1	mrp1	mrp1_13	TCAAGCGTATATTCATTTCCTAACG	TTCCACTTCATCAAACAATTTTATT	344
AMPL3594061	Pf3D7_01_v3	467940	468211	2	mrp1	mrp1_14	CTGTTGAAAATACCATAAATACGTT	GGACTATCATCTGTAGAATTAGGCC	271
AMPL3594072	Pf3D7_01_v3	468151	468347	1	mrp1	mrp1_15	GTAATATTGTGTCTGAATGTTCTTT	GGAACCCTTAAAACTGGATGAGTTA	196
AMPL3594073	Pf3D7_01_v3	468287	468636	2	mrp1	mrp1_16	AAGGATGATAAGATACAACGAAAAA	AAATAATACTCATCATAGTTAAAAA	349
AMPL3594074	Pf3D7_01_v3	468567	468921	1	mrp1	mrp1_17	GATGCCCAAATATTTATAAGCCATT	ATTCTCTTTAAAAATCCATAATCAA	354
AMPL3594075	Pf3D7_01_v3	468861	469189	2	mrp1	mrp1_18	CATAGAAGCATTTTCTTTATTAGAA	CTAATTCGAAAATTGTTTATATAAT	328
AMPL3594065	Pf3D7_01_v3	469129	469495	1	mrp1	mrp1_19	TGATTTTCCTACTATCCCAATTTTT	TTCTTCTAATCTTTGAACACAGCAC	366
AMPL3594076	Pf3D7_01_v3	469418	469731	2	mrp1	mrp1_20	CCATTCAATTTTAGAGCATGAACAA	TTTTTAATGATGGTTCTTCATCTAT	313
AMPL3594077	Pf3D7_01_v3	469671	470009	1	mrp1	mrp1_21	ATGACTTTGCTTTACCAATTAAAAA	GTGAAATTATTATATGGATCAATAA	338
AMPL3594078	Pf3D7_01_v3	469949	470218	2	mrp1	mrp1_22	TTTATTCATGTAATAATATACCGAT	CGTCATGAACAGAATTGTTTAAATT	269
AMPL3593042	Pf3D7_02_v3	519246	519592	2	Pf3D7_02_519457	Pf3D7_02_519457	AACCTCATGAAATAATAATCTCTGA	TCATATTTTATATTATTATGTGCTC	346
AMPL3593041	Pf3D7_02_v3	694133	694481	1	Pf3D7_02_694307	Pf3D7_02_694307	ATTTAGCATATCCTTTTCTTCTTGT	GTTAATTCTATTTAATTCTTCAACT	348
AMPL3593043	Pf3D7_03_v3	360993	361345	2	Pf3D7_03_361199	Pf3D7_03_361199	ATTTTATTTTTTGAAGGTGGTGGCT	GATTGTTATCTTTTGAGAAGCTATC	352
AMPL3593044	Pf3D7_03_v3	849307	849603	1	Pf3D7_03_849476	Pf3D7_03_849476	AAACGGTTTATATTACCTTCAAATT	TGGACGATTTTAGTAGTGAGGATAA	296
AMPL3593091	Pf3D7_04_v3	532065	532420	2	poly_alpha	poly_alpha	ACATATTGTTATTTTGATTGTATTG	ATGAAGAAAATGTACATGAGATTTT	355
AMPL3592369	Pf3D7_04_v3	691917	692061	1	Pf3D7_04_691961	Pf3D7_04_691961	TTATGACCCTACTAATTCGGTTGCT	ACCCTTCTTTGGTTCCAAAATTATG	144
AMPL3593996	Pf3D7_04_v3	747911	748211	2	dhfr	dhfr_1	TTCCTAGACCTCTAAATGTGTAGTT	CTATTTGGGAATACAAAAATGGCTA	300
AMPL3593997	Pf3D7_04_v3	748140	748356	1	dhfr	dhfr_2	TTTACATTATCCACAGTTTCTTTGT	CCCTCATTTTTGCTTTCAACCTTAC	216
AMPL3593998	Pf3D7_04_v3	748268	748602	2	dhfr	dhfr_3	TCTTGATAAACAACGGAACCTCCTA	TTGATTCATTCACATATGTTGTAAC	334
AMPL3594005	Pf3D7_04_v3	748537	748858	1	dhfr	dhfr_4	ATCTTTGTCATCATTCTTTAAAGGC	GTAATTTAATTTCCCAAGTAAAACT	321
AMPL3594006	Pf3D7_04_v3	748798	749152	2	dhfr	dhfr_5	TCCGAATTTACTTAAAACACCTACT	TTTTTCTTCTCCTTTTATACAATTT	354
AMPL3594003	Pf3D7_04_v3	749101	749367	1	dhfr	dhfr_6	CCTAAATCGTTAACTTCTCTATGAA	CGTTCGATCACTTTGTTTATTTCCA	266
AMPL3593191	Pf3D7_04_v3	749304	749551	2	dhfr	dhfr_7	AGGTAATGCCATTTGGTCAAGATCT	TCTAAAAATTCCCTAGTACCATTAG	247
AMPL3594004	Pf3D7_04_v3	749491	749796	1	dhfr	dhfr_8	GGATAGGGTATTCTGTTAAGTTGAA	TGCACACAAAAGAATTCTTCTACTT	305
AMPL3593194	Pf3D7_04_v3	749721	749960	2	dhfr	dhfr_9	AGGTAATTTTGTCATCATTTGTTCA	TAAACATGTGCATTTCCTAAAACGT	239
AMPL3593045	Pf3D7_04_v3	770101	770464	1	Pf3D7_04_770292	Pf3D7_04_770292	ATCGGGTTCATTTCTCCCTTTTCTT	CAAAAGTCGTATACATTTACATAAT	363
AMPL3593047	Pf3D7_05_v3	921716	922024	2	Pf3D7_05_921893	Pf3D7_05_921893	TTCTATGTTTGAAAAATTAGTTTGT	TATCATCTAATGAATATCCTTTACG	308
AMPL3593994	Pf3D7_05_v3	957753	958083	1	mdr1	mdr1_1	ACAGCACATACAAATGATATAAATA	AAATGAAATAAGCTATGTACACATA	330
AMPL3593995	Pf3D7_05_v3	958023	958386	2	mdr1	mdr1_2	ATTCCTGAACTCACTTGTTCTAAAT	TGTTGTGCAGGTAAACATTTAAACG	363
AMPL3593978	Pf3D7_05_v3	958372	958637	1	mdr1	mdr1_3	CTCCACAATAACTTGCAACAGTTCT	TTTCGTACCAATTCCTGAACTCACT	265
AMPL3593135	Pf3D7_05_v3	958577	958841	2	mdr1	mdr1_4	AGGCACCATTAAAATCATTATTGGG	AAGCCTCTTCTATAATGGACATGGT	264
AMPL3593979	Pf3D7_05_v3	958766	959121	1	mdr1	mdr1_5	AATGCATATGTTTTCCCTTCTTTTA	TAATTCTTGTACCATACCAAAAACC	355
AMPL3593981	Pf3D7_05_v3	959129	959493	2	mdr1	mdr1_6	ACATCAACAACATCAGAATCTTTAA	TGGTTGATTTCCCACAACCTGATTC	364
AMPL3593982	Pf3D7_05_v3	959241	959607	1	mdr1	mdr1_7	ATGGATATTCTTTGTTTTTGTCCAC	ACTCCAATTTTTGATCTCCACCATT	366
AMPL3593983	Pf3D7_05_v3	959547	959906	2	mdr1	mdr1_8	GTTCAATAATATAGCTACCCTCATT	GATGCATTGGAACCTACTAAGGTAT	359
AMPL3593984	Pf3D7_05_v3	959753	960013	1	mdr1	mdr1_9	ATTATCATTTCCATTATTTGAAGAT	TGGCATATCTTATAGTACTTAATCT	260
AMPL3593986	Pf3D7_05_v3	960142	960478	2	mdr1	mdr1_10	CATAGTCTTTTCGACTTTTTCTCCT	TGGAACTTTCTCTTCTTTTTCATTT	336
AMPL3593987	Pf3D7_05_v3	960279	960644	1	mdr1	mdr1_11	GAAAGAGCATTATGAAATGAGAGAA	ACGGGATATAATCCTCCAGCTACTA	365
AMPL3593988	Pf3D7_05_v3	960549	960738	2	mdr1	mdr1_12	CTTACAGCAAATACACGCATATTAA	CTATTAATATGTGCAGATAAAACAC	189
AMPL3593989	Pf3D7_05_v3	960677	961038	1	mdr1	mdr1_13	GATCCAAACCAATAGGCAAAACTAT	AAGTTAATACAGCTGCAACAATTGG	361
AMPL3593990	Pf3D7_05_v3	960959	961225	2	mdr1	mdr1_14	ATCATCTCTTACATCAATATTTGAT	CCCATAAAGCTGCATTTACAATAAT	266
AMPL3593153	Pf3D7_05_v3	961147	961402	1	mdr1	mdr1_15	CATAAAAGTTGATTTTCCACTACCT	AAATGATAATTTTGCATTTTCTGAA	255
AMPL3593991	Pf3D7_05_v3	961350	961718	2	mdr1	mdr1_16	TTGCATCTTCTCTTCCAAATTTGAT	TCTCCAACGATTGCTGTAGTTTTTT	368
AMPL3593992	Pf3D7_05_v3	961525	961760	1	mdr1	mdr1_17	CTATAGCAGCAAACTTACTAACACG	TGCAGATCCAGATTGGTTTGAAAAT	235
AMPL3593157	Pf3D7_05_v3	961996	962218	2	mdr1	mdr1_18	GATCATATAAATGCATAAATATAAA	TCGTTTTATAGATGCAATTCTGTGG	222
AMPL3593046	Pf3D7_05_v3	1188212	1188533	1	Pf3D7_05_1188394	Pf3D7_05_1188394	TGAAGGCAAAATTATGAACGTAACC	AGGACCTGATGGATTCTTTAGATTC	321
AMPL3593093	Pf3D7_05_v3	1214280	1214640	2	TA81	TA81	AATTTGAATCATGTGTATCACAATG	CATCCTTTTTGTCCTTTTCCTCACC	360
AMPL3593048	Pf3D7_06_v3	148613	148883	1	Pf3D7_06_148827	Pf3D7_06_148827	ATTCCTTTAATGGTTCCTGGTCGAA	ACCAAACGTTATAGAAATTGCAAAA	270
AMPL3593049	Pf3D7_06_v3	635884	636242	2	Pf3D7_06_636044	Pf3D7_06_636044	AGATTCGGTTGTTGTTAAAATAAAG	AATATGCAAAATGCTATTTTATTAA	358
AMPL3593958	Pf3D7_07_v3	403059	403322	1	crt	crt_1	GGATACTTACTTCCTTCTTGTACTA	TGTCATATATGTGGAAGACAATGAA	263
AMPL3593095	Pf3D7_07_v3	403262	403533	2	crt	crt_2	AGCACATTTACCAAGACAAGAACCT	TCTCTATAACGCTCGTCATTTTTGC	271
AMPL3593959	Pf3D7_07_v3	403471	403830	1	crt	crt_3	TAATGTTTTATATTGGTAGGTGGAA	AGCCATCTGTTAAGGTCGACAAGGG	359
AMPL3593960	Pf3D7_07_v3	403670	403990	2	crt	crt_4	GCATCTAACATGGATATAGCAAAAA	AAGTTGTGAGTTTCGGATGTTACAA	320
AMPL3593961	Pf3D7_07_v3	403926	404047	1	crt	crt_5	GATTGGATATTTCCAGTAGTTCTTG	TTCGGTGTCGTTCCTAAAAAGGTCA	121
AMPL3593972	Pf3D7_07_v3	404272	404376	2	crt	crt_6	ATTTTCTTCTTGTGTTTCAAAAGAT	TGTATAAGTGATATCTAAAAAGGAG	104
AMPL3593973	Pf3D7_07_v3	404305	404638	1	crt	crt_7	TTAATCTTAAAATGTCAATCTTATA	TTGTTACAACAATAATAACTGCTCC	333
AMPL3593974	Pf3D7_07_v3	404578	404821	2	crt	crt_8	GGGTGTATACAGGTAATATAAGACA	CTATTTCCCTTGTCATGTTTGAAAA	243
AMPL3593964	Pf3D7_07_v3	404761	405032	1	crt	crt_9	AAATCCTATTTTACCTCTACGACTG	ATTGGAAAAAGGATACCATAGCCTA	271
AMPL3593965	Pf3D7_07_v3	404974	405187	2	crt	crt_10	GTCACAATCATCACATAACTTAGCC	CCAAGAATAAACATGCGAAACCATT	213
AMPL3593966	Pf3D7_07_v3	405127	405408	1	crt	crt_11	CATCCTTTTTATTCTTACATAGCTG	ACAATTCTGAAGAGGAAACAAAACA	281
AMPL3593967	Pf3D7_07_v3	405336	405625	2	crt	crt_12	GAATTTAAAGTAATAAGCAATTGCT	AAAGAAGGAAAACAATGCGAAGGTT	289
AMPL3593968	Pf3D7_07_v3	405545	405875	1	crt	crt_13	ACTTACCAAAGTTACGAAATCTAAT	TATATGTCATGGTAGAAAATTTGTC	330
AMPL3593969	Pf3D7_07_v3	405742	406032	2	crt	crt_14	CAAATAGGTAGCCAAACTGTAAAAA	GATACGTTGTACCATCATAAACATT	290
AMPL3593970	Pf3D7_07_v3	405946	406302	1	crt	crt_15	TGAATCGACGTTGGTTAATTCTCCT	TATGAACGAACAAGCCATTTGATAT	356
AMPL3593107	Pf3D7_07_v3	406252	406465	2	crt	crt_16	CCTTATAAAGTGTAATGCGATAGCA	CGGAATCTTCATTTTCTTCATTTCT	213
AMPL3593050	Pf3D7_07_v3	455409	455693	1	Pf3D7_07_455494	Pf3D7_07_455494	TTGATTGTAGGCGAATTAAACAATT	TGGCTAAAGTGGCTAGCTATAACAA	284
AMPL3592804	Pf3D7_07_v3	782025	782244	2	Pf3D7_07_782111	Pf3D7_07_782111	ATTGAAAGAGATACAAAAGATGCAT	AAAGCCTTTGTGAACCCACCATCAG	219
AMPL3592805	Pf3D7_08_v3	500945	501139	1	Pf3D7_08_501042	Pf3D7_08_501042	GTGGAAAAACAGCTATAGCTATTGC	GTCTTTGAAGGAGAAGTAGTACAAA	194
AMPL3594007	Pf3D7_08_v3	548017	548307	2	dhps	dhps_1	AGTTTCTAGAATCAACACAGCGTTT	ACTAATTTAAAAAGTTTGGCGCAAA	290
AMPL3594008	Pf3D7_08_v3	548247	548585	1	dhps	dhps_2	GCAACTTTCCTTTTTATCTAATACA	TGTTCCTAAGTTTAATACGGCAATA	338
AMPL3594016	Pf3D7_08_v3	548526	548656	2	dhps	dhps_3	TCTTCTAAATTTTGCATCAATTCGT	GAACGGTTTCATACAAGTAGGACGT	130
AMPL3594017	Pf3D7_08_v3	548596	548927	1	dhps	dhps_4	TATAACTACCAACATACTAAGAGGA	ACATCATATATACGACAATCCTTGT	331
AMPL3594018	Pf3D7_08_v3	548867	549216	2	dhps	dhps_5	AATCACAATCAATATCATTATTATT	AGTTTTAACTACAACTGTCAAATTA	349
AMPL3594019	Pf3D7_08_v3	549140	549386	1	dhps	dhps_6	TATCATATCATTTAAGCATAAAAGT	AAGATTTATATCTTTATCCATATTT	246
AMPL3594011	Pf3D7_08_v3	549326	549670	2	dhps	dhps_7	CCTATATCTATAACACTAGCACCTT	GTGTGTTGTATACACATGAGGAATG	344
AMPL3593182	Pf3D7_08_v3	549610	549977	1	dhps	dhps_7	ATTTCCTCTTTTATGCATTAGAACT	TCAAACATTCTTTGAACAGCACGTT	367
AMPL3593183	Pf3D7_08_v3	549958	550314	2	dhps	dhps_8	AATTGTGTGATTTGTCCACAATATT	TGTGGATTTCCTCTTTTATGCATTA	356
AMPL3594014	Pf3D7_08_v3	550217	550357	1	dhps	dhps_9	AGTTGATCCTTGTCTTTCCTCATGT	TACAACATTTTGATCATTCATGCAA	140
AMPL3593051	Pf3D7_08_v3	802986	803354	2	Pf3D7_08_803172	Pf3D7_08_803172	AGTCCATTATGAAACAATCCAGTAC	ACAAATATTGGCACTGCATCATTTT	368
AMPL3593062	Pf3D7_08_v3	1373962	1374269	1	hrp2	hrp2_1	CCACGAAGCCGCCACACATTGCCTA	TTGTAATTTATGGGATAGCGATTTT	307
AMPL3593063	Pf3D7_08_v3	1374225	1374499	2	hrp2	hrp2_2	GCTCATCATGCAGCCGATGCTCATC	GCCTACGCCATTAAATTTATTTAAT	274
AMPL3592823	Pf3D7_08_v3	1374462	1374730	1	hrp2	hrp2_3	CATCACGCTCATCATGCAGCCGATG	CCGATGCTCATCATGCAGCCGATGC	268
AMPL3593064	Pf3D7_08_v3	1374687	1375025	2	hrp2	hrp2_4	TAAGAGATTATTACACGAAACTCAA	CCGATGCCCATCATGCTCACCATGC	338
AMPL3593061	Pf3D7_08_v3	1374965	1375281	1	hrp2	hrp2_5	AATAAAGTATTATCCGCTGCCGTTT	TGATGCCCATCATGCTCATCATGTA	316
AMPL3592820	Pf3D7_08_v3	1375227	1375444	2	hrp2	hrp2_6	TTCATGTATTTATGTATGCAGAACT	TCCGTACTTTTGTTAGATAACGTAA	217
AMPL3593053	Pf3D7_09_v3	230898	231235	1	Pf3D7_09_231065	Pf3D7_09_231065	CGTTATATTTTAGAAATTTTAAAGA	CGACATTAGATATATATTTTGAAAA	337
AMPL3593052	Pf3D7_09_v3	1005088	1005444	2	Pf3D7_09_1005351	Pf3D7_09_1005351	TTAGTTTAGTATTTGCAGATAATTG	CTATTACATAATACATTTGATGTCT	356
AMPL3593054	Pf3D7_10_v3	340925	341255	1	Pf3D7_10_341106	Pf3D7_10_341106	GGATTATATAAAAAGTTCTCAAAAC	GCAGTATTTACATATTCCATACATT	330
AMPL3592810	Pf3D7_10_v3	1172591	1172848	2	Pf3D7_10_1172712	Pf3D7_10_1172712	GTAAAGGAGAATGCTGCAGATTGTG	ATGTGAGAATTTGCCGGATCGATTA	257
AMPL3593092	Pf3D7_11_v3	416158	416511	1	ARAII	ARAII	TGTAGTACTTTCATTTAATATTTTT	CTTGTTGATTATTATTTAAATAACT	353
AMPL3592811	Pf3D7_11_v3	874903	875096	2	Pf3D7_11_874948	Pf3D7_11_874948	GATGTTCACTTCTAAATCATTTTCA	TCGTCCACTCCATTTTCTTCATTAT	193
AMPL3593078	Pf3D7_11_v3	1294384	1294686	1	ama1	ama1_1	TCTAAAACAAAACATGCTGTTTCTT	GAGGAAAAGCAAAACCTCCATCTTT	302
AMPL3593079	Pf3D7_11_v3	1294617	1294894	2	ama1	ama1_2	AAGCACTCAATTCAAAAACTAATTT	ATATCTAGGACCATTATTTTCTTGA	277
AMPL3593080	Pf3D7_11_v3	1294803	1295140	1	ama1	ama1_3	TAGTAGCAATGTATGATGAATTGTT	TGGTATATCTTCACAATTTCCATCG	337
AMPL3593087	Pf3D7_11_v3	1295100	1295415	2	ama1	ama1_4	ATTATTTGATGTTACTTCTGCCCTT	TGAATTGTTAATTAAACATGTTGGT	315
AMPL3593089	Pf3D7_11_v3	1295399	1295697	1	ama1	ama1_5	TGGTGTTGTATGTGATGCTCTTTTT	ACAACTTCATTATTTGATGTTACTT	298
AMPL3593055	Pf3D7_11_v3	1505310	1505660	2	Pf3D7_11_1505533	Pf3D7_11_1505533	TTATTACCACCAGGGAAAAGATTCA	TAAAACATTCACACCTTGGTATCGT	350
AMPL3594038	Pf3D7_12_v3	717766	718035	1	ap2-mu	ap2-mu_1	AGTTCTTTTGGTTGTGTCTCGATAA	AAGGGTCTTTTACATTTGACAGTCT	269
AMPL3594039	Pf3D7_12_v3	717975	718318	2	ap2-mu	ap2-mu_2	GATATCCATAATCTATTATTTCATC	CAGAAGTTGCCCGTTAATAAAAAAT	343
AMPL3593197	Pf3D7_12_v3	718139	718485	1	ap2-mu	ap2-mu_3	ATTACTTGTCCTATTATGTATATGT	CTTGTTAATACGGTTATAACTATTT	346
AMPL3594040	Pf3D7_12_v3	718452	718799	2	ap2-mu	ap2-mu_4	ATATGAGCATATATTAAATTATTAC	CCTATTATGTATATGTGGATCATGT	347
AMPL3594041	Pf3D7_12_v3	718663	718890	1	ap2-mu	ap2-mu_5	AATATTCTTTAATAAATTAATTTTA	TACCTGTTATATAATTAAAATGATT	227
AMPL3594042	Pf3D7_12_v3	718830	719161	2	ap2-mu	ap2-mu_6	CAAATGTACCATCTGGTGGTGTGAA	TAATTCACATAAAGGCATTCCGGAG	331
AMPL3594043	Pf3D7_12_v3	719101	719460	1	ap2-mu	ap2-mu_7	TTCAGTTTTGCCTATGGATTTATAT	TATTATTTTCATATTTGGATAAGGT	359
AMPL3594044	Pf3D7_12_v3	719401	719727	2	ap2-mu	ap2-mu_8	ATACATGCCGCTTGAGGTAAACATA	CATTTTCTGAGAATTTATAGATTGG	326
AMPL3593262	Pf3D7_12_v3	719667	719845	1	ap2-mu	ap2-mu_9	TTGTTTGAAGTAACACCCGATTGAA	GCTCAATGTTATGGGCATTTTATAT	178
AMPL3593056	Pf3D7_12_v3	1126842	1127147	2	Pf3D7_12_1127001	Pf3D7_12_1127001	TCCTCACCATTGTTATGTTTATCCT	ACCTCTTCCTTTTTCACTTTCCAAA	305
AMPL3593057	Pf3D7_12_v3	1551988	1552317	1	Pf3D7_12_1552084	Pf3D7_12_1552084	GCCACTGTTACATTTTTCGTATTAT	TTCTCCTCCCTCCTGTATTTCTTGT	329
AMPL3593108	Pf3D7_12_v3	1611143	1611473	2	PK2	PK2	AAGAACCTGAAGTGAAAATAATAGT	CATGCATTTCAGTCTGAGGAATTAT	330
AMPL3594045	Pf3D7_12_v3	2091952	2092317	1	coronin	coronin_1	TCGGTTGCTCTCGAGCAAATCCTCA	TTATTAACAATTAACAGGTGTTACA	365
AMPL3594046	Pf3D7_12_v3	2092257	2092612	2	coronin	coronin_2	TTCTCACTTGATTTTCTAATCTGAT	AGGTTATTTGACGGATCAGCTAAAA	355
AMPL3593199	Pf3D7_12_v3	2092544	2092741	1	coronin	coronin_3	CATGACGTATCTCCCATATTCTTAT	CCTTCAACTTGCCATGGTACCTATA	197
AMPL3593200	Pf3D7_12_v3	2092677	2092943	2	coronin	coronin_4	TGTAAAGAACTTAATTTCTTTGGCA	ACATGAAGCTAATATCTCACTATAA	266
AMPL3593201	Pf3D7_12_v3	2092883	2093221	1	coronin	coronin_5	ATAAAGGTGAAGCAGCATTATCTAA	AAGGCTTTCTTCTCATTTTCTATAT	338
AMPL3593202	Pf3D7_12_v3	2093070	2093321	2	coronin	coronin_6	ACTTTACGTATGGAACCTTGTGAAT	ACCACCAAATCCATCAATCCATATA	251
AMPL3593203	Pf3D7_12_v3	2093261	2093593	1	coronin	coronin_7	TTAAATCCTTTATAGACACCCTTTT	CGACAATTACCATCACCTTTACCTA	332
AMPL3594047	Pf3D7_12_v3	2093531	2093865	2	coronin	coronin_8	AAATAAAAATTTGGGTGCTTCATTT	ATACCATCAATCCATTTGTTTGTAC	334
AMPL3592534	Pf3D7_12_v3	2093796	2093945	1	coronin	coronin_9	TCATTTGTTCCATTAACTATGAGAT	TTCTTTACATTCTTGTGGTTCAAAA	149
AMPL3594049	Pf3D7_12_v3	2093882	2094233	2	coronin	coronin_10	TTTCATAATACCGTTGCTGTACTTT	ACGTTGTCTTTCAAATGACATATTT	351
AMPL3592539	Pf3D7_12_v3	2094173	2094292	1	coronin	coronin_11	CACTTGGAAGGTACTATTTATTTTT	ATGTCTAGTATATTATCTAATACAT	119
AMPL3592815	Pf3D7_13_v3	1595936	1596148	2	Pf3D7_13_1595988	Pf3D7_13_1595988	AGAATGAATTGGGAATAAGCAATGA	AAAGGAAACAAGGATCATGAACATT	212
AMPL3593126	Pf3D7_13_v3	1724575	1724896	1	K13	K13_1	CAGATACAAATGAATGGCAGCTTGG	ACACATTACTTGATTGTTTATGATT	321
AMPL3593127	Pf3D7_13_v3	1724836	1725019	2	K13	K13_2	GGCAATTTCTAAATGGTGTACCAGA	TAGTTCCCAGATTTGGTCACTCCGT	183
AMPL3593128	Pf3D7_13_v3	1724959	1725331	1	K13	K13_3	AAGCATATGATCATCGTATGAAAGC	ATTTTGGAGCTGCCACATTGTCAGA	372
AMPL3593129	Pf3D7_13_v3	1725277	1725467	2	K13	K13_4	TATGATCGTTTAAGAGATGTATGGT	TAGAGGTGGCACCTTTGAATACCCC	190
AMPL3593948	Pf3D7_13_v3	1725396	1725714	1	K13	K13_5	GTTGAAAGAAGCAGAATTTTATGGT	ACCTAGAAGAAATAATTGTGGTGTT	318
AMPL3593952	Pf3D7_13_v3	1725654	1725928	2	K13	K13_6	GTGGAGCTATTTTTGAAACATCTAG	ACCATTCCCATTAGTATTTTGTATA	274
AMPL3593953	Pf3D7_13_v3	1725868	1726167	1	K13	K13_7	AAAGAAATTAGATATTGATATATCT	CACAACAAAAAGATTCATTTATAGA	299
AMPL3593954	Pf3D7_13_v3	1726096	1726376	2	K13	K13_8	GAATTAAGTGATGCTAGTGATTTTG	AAGAAAAAGAAGAACATAGGAAACG	280
AMPL3593082	Pf3D7_13_v3	1726316	1726564	1	K21	K13_9	CAAATAATATAACTAATAATCTTAT	GGTGATTTAAGAATTACATTTATTA	248
AMPL3593955	Pf3D7_13_v3	1726504	1726821	2	K13	K13_10	TAGTTTCCTTTTAAATAATAGTAGT	TGAATTCTCCATCAATTATGAATAC	317
AMPL3593956	Pf3D7_13_v3	1726758	1726897	1	K13	K13_11	GCGGAAGTAGTAGCGAGAATGATTC	AGATAGCCTATTAGAATCCATTGAT	139
AMPL3593957	Pf3D7_13_v3	1726837	1727189	2	K13	K13_12	TAAAAATATATAGATATATGTGAAG	TGAATCTAACTAGTGATAAAAATGA	352
AMPL3593058	Pf3D7_13_v3	1827429	1827788	1	Pf3D7_13_1827569	Pf3D7_13_1827569	GTACGTTCTGTTCTTGTGTTATTTA	AAGACTGTGCGGTTCTCATCAAAAC	359
AMPL3594026	Pf3D7_13_v3	2503099	2503384	2	exonuclease	exonuclease_1	GATATATAATTTCTACTACATTTTC	AACATGATAGGAACACATTTATTAG	285
AMPL3594027	Pf3D7_13_v3	2503366	2503682	1	exonuclease	exonuclease_2	TTGTTTCTTTCTTAAAGACGGACTA	CGTGTAGATATATAATTTCTACTAC	316
AMPL3594028	Pf3D7_13_v3	2503622	2503976	2	exonuclease	exonuclease_3	AGGTGTGAAAATATTCATGTTGACA	TATATCATCATTAAACAGGCTAAAT	354
AMPL3592420	Pf3D7_13_v3	2503916	2504048	1	exonuclease	exonuclease_3	TGTATTTTTCAACTGCTTATTTACT	TGAAGCGAATTGAATTGCTGTAGTA	132
AMPL3594029	Pf3D7_13_v3	2503988	2504341	2	exonuclease	exonuclease_4	TTAAGATCATTTTCATACTTGTTCA	TAATAAGAAATAATTAAATGTACCG	353
AMPL3592435	Pf3D7_13_v3	2504281	2504427	1	exonuclease	exonuclease_5	TATCGTTATCGTCATCGTAATCCTT	TTCTTTGCTGCTAAATGACTCCATT	146
AMPL3594030	Pf3D7_13_v3	2504367	2504718	2	exonuclease	exonuclease_6	ATTCGATATCTATACCTATATAATA	TTGATCTTTTCAAAATGTTAACATT	351
AMPL3594031	Pf3D7_13_v3	2504658	2504915	1	exonuclease	exonuclease_7	AGACATTATTTTAATATCCGAAGGG	CTTTTCTAAGTGTTTCATTAATATA	257
AMPL3593255	Pf3D7_13_v3	2504855	2505059	2	exonuclease	exonuclease_8	TCTATTCAATGTTTCAAAATATAAA	CAATTTATATATAAACGGATTTTCT	204
AMPL3594032	Pf3D7_13_v3	2504999	2505339	1	exonuclease	exonuclease_9	TTAAAACATATGAATCAATACATGC	CTTATAAGAAGGTGTTCCTTCCTCT	340
AMPL3594033	Pf3D7_13_v3	2505280	2505605	2	exonuclease	exonuclease_10	AGATACACCCTTATTGAAGGGATTA	TGTTCTTGGTTAAGTGGTCTTATAT	325
AMPL3593068	Pf3D7_13_v3	2840615	2840970	1	hrp3	hrp3_1	TTTTGATGATTCTCACCATGACGAT	TCCATGTAAATATAGAATGATGAAT	355
AMPL3593069	Pf3D7_13_v3	2840910	2841262	2	hrp3	hrp3_2	ATGCTCACCATGCAGCTAATGCTCA	TGGAGCACACCACGACGATGCCCAC	352
AMPL3593070	Pf3D7_13_v3	2841176	2841442	1	hrp3	hrp3_3	AAGGACTTAATTCAAATAAGAGATT	CATGCAGCTAATGCTCATCATGCAG	266
AMPL3593071	Pf3D7_13_v3	2841382	2841683	2	hrp3	hrp3_4	TAAAATATTATCCGCTGCCGTTTTT	GTCAAGCACATGCAGGTGATGCCCA	301
AMPL3593072	Pf3D7_13_v3	2841623	2841818	1	hrp3	hrp3_5	GTATTCTATATTTTATAGATACCAT	TTTGTTAGATAACGTAAGTATTTTA	195
AMPL3592866	Pf3D7_14_v3	293335	293566	2	plasmepsin2	plasmepsin2_1	TTTGTTCTTTGAATTGTCAATGTTT	GTGGATTCTTATTAGTTTTATGTGT	231
AMPL3593125	Pf3D7_14_v3	293506	293748	1	plasmepsin2	plasmepsin2_2	ATTCTATCATGTGCATTTTCAACTT	TGTTGAATTGCTTTTGATAAAGCCA	242
AMPL3593110	Pf3D7_14_v3	293605	293961	2	plasmepsin2	plasmepsin2_3	AAATTAGCAGATCCTGTATCAAGAA	ACCACACATTACACTACAAAAGAGA	356
AMPL3593111	Pf3D7_14_v3	293892	294007	1	plasmepsin2	plasmepsin2_4	TTTAGTTAAACATCCTGCAGTTGTA	TTATCTCCAACTTCTGCATCACCAT	115
AMPL3593113	Pf3D7_14_v3	294243	294604	2	plasmepsin2	plasmepsin2_5	TAATTTGCTGTTGTTACAAAGAGTT	TCAACAACAATTGGATCTACTGAAC	361
AMPL3593114	Pf3D7_14_v3	294539	294857	1	plasmepsin2	plasmepsin2_6	TCCTTTGGTTTCCAAATTTTCGTTT	ATGGGACTTTGATAACATCTAAATT	318
AMPL3593059	Pf3D7_14_v3	832438	832767	2	Pf3D7_14_832594	Pf3D7_14_832594	AGAGTTGAAGAAAAGAAATCTTCCA	AGCAGATATGTGAAAGTGTCTTTCA	329
AMPL3592386	Pf3D7_14_v3	1381871	1382015	1	Pf3D7_14_1381943	Pf3D7_14_1381943	TAGGATTAGGAGAAGGGAAAGGTAT	ACGAAGAAGCTATTGAAGCATCGTA	144
AMPL3594146	Pf3D7_API_v3	24024	24392	1	23SrRNA	23SrRNA_1	CTATTAAAGCGATACGTGAGCTGGG	TGTTATATTTGCTAAAGTAGCTTAA	368
AMPL3594147	Pf3D7_API_v3	24333	24703	2	23SrRNA	23SrRNA_2	ATATTTATGAGATAGTTTGACTGGG	CGTGAGACAGTTCGGTCCATATCTA	370
AMPL3594148	Pf3D7_API_v3	24643	24911	1	23SrRNA	23SrRNA_3	ATTATCTGTGAAGATACAGATTTCT	CTATATATAAACGGAGGAGTACAAT	268
AMPL3594149	Pf3D7_API_v3	24851	25192	2	23SrRNA	23SrRNA_4	GATACTTTTTAGTTGAAAATAAAAA	AGAAAGACCCTATGAAGCTTTACTA	341
AMPL3594150	Pf3D7_API_v3	25132	25491	1	23SrRNA	23SrRNA_5	ATAATTTAAGGTTTCCTATTTATAA	TGTTTAACAAAAACACAAATCTTTG	359
AMPL3594151	Pf3D7_API_v3	25431	25728	2	23SrRNA	23SrRNA_6	ATTTAGAAGCAGTTATCTTTTAAAG	AGGGTTAGTCGAATCTTAAAATGAG	297
AMPL3594152	Pf3D7_API_v3	25675	26022	1	23SrRNA	23SrRNA_7	TTAGTGGTGAAATGCCAATCGAATT	CGTAAAAGCTCATTAATTTAATAAT	347
AMPL3594153	Pf3D7_API_v3	25962	26243	2	23SrRNA	23SrRNA_8	AAGAATTAGCAAGTTATAATAAATA	GGTTCTCTTTGAAATATATGTAAGT	281
AMPL3594154	Pf3D7_API_v3	26183	26542	1	23SrRNA	23SrRNA_9	TAAAGGAATAAAAAGTAATAACGAT	AGGTTAAATATATTTAAATAATGAA	359
AMPL3594155	Pf3D7_API_v3	26482	26798	2	23SrRNA	23SrRNA_10	TTTCGCTTATAATTATATAAATTTA	CGGCGAGCGAATTGAAAAAAAATAA	316

## Sheet: Top_contributing_allelePERvsCOL
Top contributing alleles in the DAPC analysis Peru vs colombian samples for SNP barcode selection P. falciparum Ampliseq Peru
Supporting analysis to manuscript "Novel highly multiplexed targeted NGS assay for molecular surveillance of P. falciparum reveals selection on drug resistance associated genes in the Peruvian Amazon from 2005-2018." J.H. Kattenberg et al..
Allele	allele loading
Pf3D7_01_487057.1	0.00384923
Pf3D7_01_487057.0	0.00384923
Pf3D7_01_532989.0	0.00384923
Pf3D7_01_532989.1	0.00384923
Pf3D7_03_750458.0	0.00384923
Pf3D7_03_750458.1	0.00384923
Pf3D7_04_434940.0	0.00384923
Pf3D7_04_434940.1	0.00384923
Pf3D7_04_541844.0	0.00384923
Pf3D7_04_541844.1	0.00384923
Pf3D7_04_541856.0	0.00384923
Pf3D7_04_541856.1	0.00384923
Pf3D7_04_673604.0	0.00384923
Pf3D7_04_673604.1	0.00384923
Pf3D7_04_683072.1	0.00384923
Pf3D7_04_683072.0	0.00384923
Pf3D7_04_683440.0	0.00384923
Pf3D7_04_683440.1	0.00384923
Pf3D7_04_856599.0	0.00384923
Pf3D7_04_856599.1	0.00384923
Pf3D7_04_859399.0	0.00384923
Pf3D7_04_859399.1	0.00384923
Pf3D7_04_880848.1	0.00384923
Pf3D7_04_880848.0	0.00384923
Pf3D7_04_886511.0	0.00384923
Pf3D7_04_886511.1	0.00384923
Pf3D7_04_888001.0	0.00384923
Pf3D7_04_888001.1	0.00384923
Pf3D7_04_899970.1	0.00384923
Pf3D7_04_899970.0	0.00384923
Pf3D7_05_144575.0	0.00384923
Pf3D7_05_144575.1	0.00384923
Pf3D7_05_172801.0	0.00384923
Pf3D7_05_172801.1	0.00384923
Pf3D7_05_288839.1	0.00384923
Pf3D7_05_288839.0	0.00384923
Pf3D7_05_510031.0	0.00384923
Pf3D7_05_510031.1	0.00384923
Pf3D7_05_921893.0	0.00772554
Pf3D7_05_921893.1	0.00772554
Pf3D7_05_921976.0	0.00772554
Pf3D7_05_921976.1	0.00772554
Pf3D7_05_1058997.0	0.00384923
Pf3D7_05_1058997.1	0.00384923
Pf3D7_05_1204155.1	0.00384923
Pf3D7_05_1204155.0	0.00384923
Pf3D7_06_182965.0	0.00384923
Pf3D7_06_182965.1	0.00384923
Pf3D7_07_150143.0	0.00384923
Pf3D7_07_150143.1	0.00384923
Pf3D7_07_340680.0	0.00384923
Pf3D7_07_340680.1	0.00384923
Pf3D7_07_736978.0	0.00384923
Pf3D7_07_736978.1	0.00384923
Pf3D7_07_872689.0	0.00384923
Pf3D7_07_872689.1	0.00384923
Pf3D7_08_422166.1	0.00384923
Pf3D7_08_422166.0	0.00384923
Pf3D7_08_469245.1	0.00384923
Pf3D7_08_469245.0	0.00384923
Pf3D7_08_469454.1	0.00384923
Pf3D7_08_469454.0	0.00384923
Pf3D7_08_490640.1	0.00384923
Pf3D7_08_490640.0	0.00384923
Pf3D7_08_501042.1	0.00384923
Pf3D7_08_501042.0	0.00384923
Pf3D7_08_592262.1	0.00384923
Pf3D7_08_592262.0	0.00384923
Pf3D7_08_1143764.0	0.00384923
Pf3D7_08_1143764.1	0.00384923
Pf3D7_08_1312244.0	0.00384923
Pf3D7_08_1312244.1	0.00384923
Pf3D7_09_561033.0	0.00384923
Pf3D7_09_561033.1	0.00384923
Pf3D7_09_586735.0	0.00384923
Pf3D7_09_586735.1	0.00384923
Pf3D7_09_595888.0	0.00384923
Pf3D7_09_595888.1	0.00384923
Pf3D7_09_597897.1	0.00384923
Pf3D7_09_597897.0	0.00384923
Pf3D7_09_597966.0	0.00384923
Pf3D7_09_597966.1	0.00384923
Pf3D7_09_609944.0	0.00384923
Pf3D7_09_609944.1	0.00384923
Pf3D7_09_614803.0	0.00384923
Pf3D7_09_614803.1	0.00384923
Pf3D7_09_634019.0	0.00384923
Pf3D7_09_634019.1	0.00384923
Pf3D7_09_636974.0	0.00384923
Pf3D7_09_636974.1	0.00384923
Pf3D7_09_687921.0	0.00384923
Pf3D7_09_687921.1	0.00384923
Pf3D7_09_689895.0	0.00384923
Pf3D7_09_689895.1	0.00384923
Pf3D7_09_707853.1	0.00384923
Pf3D7_09_707853.0	0.00384923
Pf3D7_09_813714.0	0.00384923
Pf3D7_09_813714.1	0.00384923
Pf3D7_09_828981.1	0.00384923
Pf3D7_09_828981.0	0.00384923
Pf3D7_10_341106.0	0.00772554
Pf3D7_10_341106.1	0.00772554
Pf3D7_10_557657.0	0.00587699
Pf3D7_10_557657.1	0.00587699
Pf3D7_10_1126676.0	0.00384923
Pf3D7_10_1126676.1	0.00384923
Pf3D7_10_1172712.1	0.00384923
Pf3D7_10_1172712.0	0.00384923
Pf3D7_10_1219648.0	0.00384923
Pf3D7_10_1219648.1	0.00384923
Pf3D7_11_704939.0	0.00384923
Pf3D7_11_704939.1	0.00384923
Pf3D7_11_1263156.0	0.00384923
Pf3D7_11_1263156.1	0.00384923
Pf3D7_11_1304205.0	0.00384923
Pf3D7_11_1304205.1	0.00384923
Pf3D7_11_1375053.0	0.00384923
Pf3D7_11_1375053.1	0.00384923
Pf3D7_11_1375988.0	0.00384923
Pf3D7_11_1375988.1	0.00384923
Pf3D7_11_1834422.1	0.00384923
Pf3D7_11_1834422.0	0.00384923
Pf3D7_11_2001345.1	0.00384923
Pf3D7_11_2001345.0	0.00384923
Pf3D7_12_90666.0	0.00384923
Pf3D7_12_90666.1	0.00384923
Pf3D7_12_684117.0	0.00384923
Pf3D7_12_684117.1	0.00384923
Pf3D7_12_702022.1	0.00384923
Pf3D7_12_702022.0	0.00384923
Pf3D7_12_892971.0	0.00384923
Pf3D7_12_892971.1	0.00384923
Pf3D7_12_942525.0	0.00384923
Pf3D7_12_942525.1	0.00384923
Pf3D7_12_1400893.0	0.00384923
Pf3D7_12_1400893.1	0.00384923
Pf3D7_13_195746.0	0.00384923
Pf3D7_13_195746.1	0.00384923
Pf3D7_13_211721.0	0.00384923
Pf3D7_13_211721.1	0.00384923
Pf3D7_13_443807.0	0.00384923
Pf3D7_13_443807.1	0.00384923
Pf3D7_13_1512247.1	0.00384923
Pf3D7_13_1512247.0	0.00384923
Pf3D7_13_1603150.1	0.00384923
Pf3D7_13_1603150.0	0.00384923
Pf3D7_13_1700345.1	0.00384923
Pf3D7_13_1700345.0	0.00384923
Pf3D7_13_1827569.1	0.00386316
Pf3D7_13_1827569.0	0.00386316
Pf3D7_13_1896099.0	0.00384923
Pf3D7_13_1896099.1	0.00384923
Pf3D7_13_2651632.0	0.00384923
Pf3D7_13_2651632.1	0.00384923
Pf3D7_14_365716.0	0.00384923
Pf3D7_14_365716.1	0.00384923
Pf3D7_14_872840.0	0.00384923
Pf3D7_14_872840.1	0.00384923
Pf3D7_14_1156254.0	0.00384923
Pf3D7_14_1156254.1	0.00384923
Pf3D7_14_1161546.0	0.00384923
Pf3D7_14_1161546.1	0.00384923
Pf3D7_14_2148547.0	0.00384923
Pf3D7_14_2148547.1	0.00384923
Pf3D7_14_3017749.1	0.00384923
Pf3D7_14_3017749.0	0.00384923
Pf3D7_14_3121522.0	0.00384923
Pf3D7_14_3121522.1	0.00384923
Pf3D7_14_3124735.1	0.00384923
Pf3D7_14_3124735.0	0.00384923
Pf3D7_14_3125480.0	0.00384923
Pf3D7_14_3125480.1	0.00384923
Pf3D7_14_3126153.0	0.00384923
Pf3D7_14_3126153.1	0.00384923
Pf3D7_14_3126219.0	0.00384923
Pf3D7_14_3126219.1	0.00384923

## Sheet: Top_contributing_alleles_chrom
Top contributing alleles in the per chromosome DAPC analysis for SNP barcode selection P. falciparum Ampliseq Peru
Supporting analysis to manuscript "Novel highly multiplexed targeted NGS assay for molecular surveillance of P. falciparum reveals selection on drug resistance associated genes in the Peruvian Amazon from 2005-2018." J.H. Kattenberg et al..
Allele	allele loading
Pf3D7_01_136422.0	0.0313912
Pf3D7_01_136422.1	0.0313912
Pf3D7_01_205066.0	0.0616118
Pf3D7_01_205066.1	0.0616118
Pf3D7_01_339436.1	0.0381764
Pf3D7_01_339436.0	0.0381764
Pf3D7_01_489421.0	0.143202
Pf3D7_01_489421.1	0.143202
Pf3D7_01_505259.0	0.0984893
Pf3D7_01_505259.1	0.0984893
Pf3D7_02_290673.1	0.0466028
Pf3D7_02_290673.0	0.0466028
Pf3D7_02_320647.0	0.0889635
Pf3D7_02_320647.1	0.0889635
Pf3D7_02_375922.1	0.0428421
Pf3D7_02_375922.0	0.0428421
Pf3D7_02_438700.1	0.0198072
Pf3D7_02_438700.0	0.0198072
Pf3D7_02_519457.0	0.0170635
Pf3D7_02_519457.1	0.0170635
Pf3D7_02_605645.1	0.0215044
Pf3D7_02_605645.0	0.0215044
Pf3D7_02_608790.0	0.062612
Pf3D7_02_608790.1	0.062612
Pf3D7_02_617743.1	0.0541051
Pf3D7_02_617743.0	0.0541051
Pf3D7_02_694307.0	0.0332177
Pf3D7_02_694307.1	0.0332177
Pf3D7_02_799043.0	0.0215195
Pf3D7_02_799043.1	0.0215195
Pf3D7_03_105962.1	0.0124701
Pf3D7_03_105962.0	0.0124701
Pf3D7_03_183105.0	0.0187388
Pf3D7_03_183105.1	0.0187388
Pf3D7_03_273124.1	0.0121578
Pf3D7_03_273124.0	0.0121578
Pf3D7_03_361195.0	0.0123121
Pf3D7_03_361195.1	0.0123121
Pf3D7_03_361199.0	0.0123121
Pf3D7_03_361199.1	0.0123121
Pf3D7_03_390553.0	0.0170513
Pf3D7_03_390553.1	0.0170513
Pf3D7_03_622748.0	0.0386382
Pf3D7_03_622748.1	0.0386382
Pf3D7_03_758506.1	0.0169892
Pf3D7_03_758506.0	0.0169892
Pf3D7_03_848590.0	0.0575739
Pf3D7_03_848590.1	0.0575739
Pf3D7_03_849476.1	0.0420863
Pf3D7_03_849476.0	0.0420863
Pf3D7_03_850492.0	0.0747156
Pf3D7_03_850492.1	0.0747156
Pf3D7_03_850976.0	0.0547185
Pf3D7_03_850976.1	0.0547185
Pf3D7_03_908590.0	0.0138779
Pf3D7_03_908590.1	0.0138779
Pf3D7_04_138554.0	0.0161563
Pf3D7_04_138554.1	0.0161563
Pf3D7_04_140703.1	0.0143636
Pf3D7_04_140703.0	0.0143636
Pf3D7_04_286542.0	0.0142333
Pf3D7_04_286542.1	0.0142333
Pf3D7_04_333699.1	0.0168067
Pf3D7_04_333699.0	0.0168067
Pf3D7_04_514993.1	0.0154966
Pf3D7_04_514993.0	0.0154966
Pf3D7_04_679043.0	0.0101782
Pf3D7_04_679043.1	0.0101782
Pf3D7_04_691961.0	0.0137898
Pf3D7_04_691961.1	0.0137898
Pf3D7_04_692160.1	0.0204028
Pf3D7_04_692160.0	0.0204028
Pf3D7_04_886511.0	0.0130306
Pf3D7_04_886511.1	0.0130306
Pf3D7_04_910317.1	0.0102358
Pf3D7_04_910317.0	0.0102358
Pf3D7_04_1089818.0	0.0157917
Pf3D7_04_1089818.1	0.0157917
Pf3D7_05_172801.0	0.0178978
Pf3D7_05_172801.1	0.0178978
Pf3D7_05_288839.1	0.0158183
Pf3D7_05_288839.0	0.0158183
Pf3D7_05_560991.0	0.0199495
Pf3D7_05_560991.1	0.0199495
Pf3D7_05_614635.0	0.0266835
Pf3D7_05_614635.1	0.0266835
Pf3D7_05_734301.0	0.0196515
Pf3D7_05_734301.1	0.0196515
Pf3D7_05_753400.0	0.0411866
Pf3D7_05_753400.1	0.0411866
Pf3D7_05_921893.0	0.017566
Pf3D7_05_921893.1	0.017566
Pf3D7_05_921976.0	0.0153072
Pf3D7_05_921976.1	0.0153072
Pf3D7_05_1188394.0	0.0468974
Pf3D7_05_1188394.1	0.0468974
Pf3D7_05_1188659.1	0.0231039
Pf3D7_05_1188659.0	0.0231039
Pf3D7_06_251219.0	0.0156808
Pf3D7_06_251219.1	0.0156808
Pf3D7_06_345917.0	0.0264858
Pf3D7_06_345917.1	0.0264858
Pf3D7_06_387083.1	0.0379062
Pf3D7_06_387083.0	0.0379062
Pf3D7_06_404679.0	0.0228822
Pf3D7_06_404679.1	0.0228822
Pf3D7_06_575829.0	0.0254819
Pf3D7_06_575829.1	0.0254819
Pf3D7_06_591985.0	0.0164299
Pf3D7_06_591985.1	0.0164299
Pf3D7_06_636044.0	0.0226745
Pf3D7_06_636044.1	0.0226745
Pf3D7_06_647767.1	0.0157469
Pf3D7_06_647767.0	0.0157469
Pf3D7_06_649327.1	0.016837
Pf3D7_06_649327.0	0.016837
Pf3D7_06_851736.0	0.0252599
Pf3D7_06_851736.1	0.0252599
Pf3D7_07_150143.0	0.0189958
Pf3D7_07_150143.1	0.0189958
Pf3D7_07_257052.1	0.0172058
Pf3D7_07_257052.0	0.0172058
Pf3D7_07_270957.0	0.0188544
Pf3D7_07_270957.1	0.0188544
Pf3D7_07_455494.0	0.0183219
Pf3D7_07_455494.1	0.0183219
Pf3D7_07_455550.0	0.0162379
Pf3D7_07_455550.1	0.0162379
Pf3D7_07_782111.0	0.053724
Pf3D7_07_782111.1	0.053724
Pf3D7_07_1243078.1	0.0194758
Pf3D7_07_1243078.0	0.0194758
Pf3D7_07_1358524.1	0.0165254
Pf3D7_07_1358524.0	0.0165254
Pf3D7_08_102145.0	0.0253207
Pf3D7_08_102145.1	0.0253207
Pf3D7_08_352477.0	0.0222435
Pf3D7_08_352477.1	0.0222435
Pf3D7_08_585854.0	0.0227478
Pf3D7_08_585854.1	0.0227478
Pf3D7_08_803172.0	0.0251413
Pf3D7_08_803172.1	0.0251413
Pf3D7_08_865237.0	0.0180807
Pf3D7_08_865237.1	0.0180807
Pf3D7_08_925409.1	0.0155882
Pf3D7_08_925409.0	0.0155882
Pf3D7_08_1002321.0	0.0243337
Pf3D7_08_1002321.1	0.0243337
Pf3D7_08_1114155.0	0.0207423
Pf3D7_08_1114155.1	0.0207423
Pf3D7_08_1344737.0	0.0174207
Pf3D7_08_1344737.1	0.0174207
Pf3D7_09_165871.0	0.0267798
Pf3D7_09_165871.1	0.0267798
Pf3D7_09_231065.1	0.0160783
Pf3D7_09_231065.0	0.0160783
Pf3D7_09_512326.0	0.0328112
Pf3D7_09_512326.1	0.0328112
Pf3D7_09_687905.1	0.0188989
Pf3D7_09_687905.0	0.0188989
Pf3D7_09_811232.0	0.0246384
Pf3D7_09_811232.1	0.0246384
Pf3D7_09_873040.1	0.0199345
Pf3D7_09_873040.0	0.0199345
Pf3D7_09_1005351.0	0.0258248
Pf3D7_09_1005351.1	0.0258248
Pf3D7_09_1085269.1	0.015583
Pf3D7_09_1085269.0	0.015583
Pf3D7_09_1437244.1	0.030063
Pf3D7_09_1437244.0	0.030063
Pf3D7_10_222082.0	0.0133703
Pf3D7_10_222082.1	0.0133703
Pf3D7_10_225629.1	0.0200944
Pf3D7_10_225629.0	0.0200944
Pf3D7_10_324965.0	0.0124836
Pf3D7_10_324965.1	0.0124836
Pf3D7_10_325616.0	0.0138127
Pf3D7_10_325616.1	0.0138127
Pf3D7_10_557657.0	0.0108318
Pf3D7_10_557657.1	0.0108318
Pf3D7_10_653138.1	0.0127625
Pf3D7_10_653138.0	0.0127625
Pf3D7_10_657261.1	0.0127154
Pf3D7_10_657261.0	0.0127154
Pf3D7_10_661961.1	0.0101459
Pf3D7_10_661961.0	0.0101459
Pf3D7_10_669306.1	0.0151036
Pf3D7_10_669306.0	0.0151036
Pf3D7_10_675913.1	0.018559
Pf3D7_10_675913.0	0.018559
Pf3D7_10_676002.1	0.0183388
Pf3D7_10_676002.0	0.0183388
Pf3D7_10_1389245.0	0.0107911
Pf3D7_10_1389245.1	0.0107911
Pf3D7_10_1391786.0	0.0105845
Pf3D7_10_1391786.1	0.0105845
Pf3D7_10_1405061.0	0.0100669
Pf3D7_10_1405061.1	0.0100669
Pf3D7_11_433376.0	0.0157103
Pf3D7_11_433376.1	0.0157103
Pf3D7_11_565295.0	0.0204976
Pf3D7_11_565295.1	0.0204976
Pf3D7_11_900021.0	0.0212369
Pf3D7_11_900021.1	0.0212369
Pf3D7_11_920192.1	0.0229515
Pf3D7_11_920192.0	0.0229515
Pf3D7_11_1106452.0	0.0195372
Pf3D7_11_1106452.1	0.0195372
Pf3D7_11_1505533.0	0.0306257
Pf3D7_11_1505533.1	0.0306257
Pf3D7_11_1640563.0	0.0204877
Pf3D7_11_1640563.1	0.0204877
Pf3D7_11_1791176.0	0.0290249
Pf3D7_11_1791176.1	0.0290249
Pf3D7_11_1834422.1	0.0298308
Pf3D7_11_1834422.0	0.0298308
Pf3D7_12_90666.0	0.0144566
Pf3D7_12_90666.1	0.0144566
Pf3D7_12_102417.1	0.029153
Pf3D7_12_102417.0	0.029153
Pf3D7_12_150730.1	0.0165725
Pf3D7_12_150730.0	0.0165725
Pf3D7_12_910153.0	0.0203519
Pf3D7_12_910153.1	0.0203519
Pf3D7_12_942525.0	0.0153324
Pf3D7_12_942525.1	0.0153324
Pf3D7_12_1014046.1	0.015747
Pf3D7_12_1014046.0	0.015747
Pf3D7_12_1114059.0	0.0123776
Pf3D7_12_1114059.1	0.0123776
Pf3D7_12_1127001.0	0.0298147
Pf3D7_12_1127001.1	0.0298147
Pf3D7_12_1400893.0	0.0101303
Pf3D7_12_1400893.1	0.0101303
Pf3D7_12_1523026.1	0.0246462
Pf3D7_12_1523026.0	0.0246462
Pf3D7_12_1560552.1	0.0129461
Pf3D7_12_1560552.0	0.0129461
Pf3D7_12_1615391.0	0.0218351
Pf3D7_12_1615391.1	0.0218351
Pf3D7_12_1839613.0	0.0273063
Pf3D7_12_1839613.1	0.0273063
Pf3D7_12_1887454.0	0.0147128
Pf3D7_12_1887454.1	0.0147128
Pf3D7_12_2155095.0	0.0172047
Pf3D7_12_2155095.1	0.0172047
Pf3D7_13_305484.0	0.0121313
Pf3D7_13_305484.1	0.0121313
Pf3D7_13_476274.1	0.0146113
Pf3D7_13_476274.0	0.0146113
Pf3D7_13_817001.1	0.0105543
Pf3D7_13_817001.0	0.0105543
Pf3D7_13_830803.0	0.0133069
Pf3D7_13_830803.1	0.0133069
Pf3D7_13_852849.0	0.0225512
Pf3D7_13_852849.1	0.0225512
Pf3D7_13_1595988.0	0.0142907
Pf3D7_13_1595988.1	0.0142907
Pf3D7_13_1745609.0	0.0108922
Pf3D7_13_1745609.1	0.0108922
Pf3D7_13_2479509.0	0.00860339
Pf3D7_13_2479509.1	0.00860339
Pf3D7_13_2788579.1	0.00943721
Pf3D7_13_2788579.0	0.00943721
Pf3D7_14_420628.1	0.00788744
Pf3D7_14_420628.0	0.00788744
Pf3D7_14_699548.0	0.00866592
Pf3D7_14_699548.1	0.00866592
Pf3D7_14_820863.0	0.0126048
Pf3D7_14_820863.1	0.0126048
Pf3D7_14_832594.0	0.0129961
Pf3D7_14_832594.1	0.0129961
Pf3D7_14_848500.1	0.0078092
Pf3D7_14_848500.0	0.0078092
Pf3D7_14_911819.1	0.0140512
Pf3D7_14_911819.0	0.0140512
Pf3D7_14_1159875.0	0.0115655
Pf3D7_14_1159875.1	0.0115655
Pf3D7_14_1166222.0	0.00822599
Pf3D7_14_1166222.1	0.00822599
Pf3D7_14_1336795.0	0.00977277
Pf3D7_14_1336795.1	0.00977277
Pf3D7_14_1393032.0	0.0121297
Pf3D7_14_1393032.1	0.0121297
Pf3D7_14_1956202.0	0.00943825
Pf3D7_14_1956202.1	0.00943825
Pf3D7_14_2536485.0	0.0116155
Pf3D7_14_2536485.1	0.0116155
Pf3D7_14_2773313.0	0.00992645
Pf3D7_14_2773313.1	0.00992645
Pf3D7_14_2858476.1	0.00867404
Pf3D7_14_2858476.0	0.00867404

## Sheet: pairwise_LD_chr
Pairwise linkage disequilibrium (rbarD) of top contributing alleles in the per chromosome DAPC analysis for SNP barcode selection P. falciparum Ampliseq Peru
Supporting data to manuscript "Novel highly multiplexed targeted NGS assay for molecular surveillance of P. falciparum reveals selection on drug resistance associated genes in the Peruvian Amazon from 2005-2018." J.H. Kattenberg et al..
pairwise comparison	rbarD
Pf3D7_01_136422:Pf3D7_01_205066	0.16759
Pf3D7_01_136422:Pf3D7_01_339436	0.196356
Pf3D7_01_136422:Pf3D7_01_487057	0.178074
Pf3D7_01_136422:Pf3D7_01_489421	0.316548
Pf3D7_01_136422:Pf3D7_01_495342	0.00378411
Pf3D7_01_136422:Pf3D7_01_495388	0.0102741
Pf3D7_01_136422:Pf3D7_01_496069	-0.0814528
Pf3D7_01_136422:Pf3D7_01_499969	0.0166071
Pf3D7_01_136422:Pf3D7_01_505259	0.354335
Pf3D7_01_136422:Pf3D7_01_532989	-0.0023793
Pf3D7_01_136422:Pf3D7_01_534360	0.0148245
Pf3D7_01_136422:Pf3D7_01_535030	0.0539075
Pf3D7_01_205066:Pf3D7_01_339436	0.269616
Pf3D7_01_205066:Pf3D7_01_487057	0.130807
Pf3D7_01_205066:Pf3D7_01_489421	0.370024
Pf3D7_01_205066:Pf3D7_01_495342	0.180788
Pf3D7_01_205066:Pf3D7_01_495388	0.00179008
Pf3D7_01_205066:Pf3D7_01_496069	0.00995757
Pf3D7_01_205066:Pf3D7_01_499969	-0.00583619
Pf3D7_01_205066:Pf3D7_01_505259	0.234233
Pf3D7_01_205066:Pf3D7_01_532989	-0.00275676
Pf3D7_01_205066:Pf3D7_01_534360	-0.014073
Pf3D7_01_205066:Pf3D7_01_535030	0.0760994
Pf3D7_01_339436:Pf3D7_01_487057	0.168109
Pf3D7_01_339436:Pf3D7_01_489421	0.336487
Pf3D7_01_339436:Pf3D7_01_495342	0.0597872
Pf3D7_01_339436:Pf3D7_01_495388	0.0764553
Pf3D7_01_339436:Pf3D7_01_496069	0.0124306
Pf3D7_01_339436:Pf3D7_01_499969	0.0142976
Pf3D7_01_339436:Pf3D7_01_505259	0.345223
Pf3D7_01_339436:Pf3D7_01_532989	-0.0032348
Pf3D7_01_339436:Pf3D7_01_534360	4.40376e-05
Pf3D7_01_339436:Pf3D7_01_535030	0.139073
Pf3D7_01_487057:Pf3D7_01_489421	0.171413
Pf3D7_01_487057:Pf3D7_01_495342	-0.010639
Pf3D7_01_487057:Pf3D7_01_495388	-0.000832062
Pf3D7_01_487057:Pf3D7_01_496069	-0.069357
Pf3D7_01_487057:Pf3D7_01_499969	0.0527084
Pf3D7_01_487057:Pf3D7_01_505259	0.162291
Pf3D7_01_487057:Pf3D7_01_532989	-0.00254655
Pf3D7_01_487057:Pf3D7_01_534360	-0.0202858
Pf3D7_01_487057:Pf3D7_01_535030	0.0241335
Pf3D7_01_489421:Pf3D7_01_495342	0.0536277
Pf3D7_01_489421:Pf3D7_01_495388	0.0766965
Pf3D7_01_489421:Pf3D7_01_496069	0.0116297
Pf3D7_01_489421:Pf3D7_01_499969	0.00350809
Pf3D7_01_489421:Pf3D7_01_505259	0.426023
Pf3D7_01_489421:Pf3D7_01_532989	0.000951775
Pf3D7_01_489421:Pf3D7_01_534360	0.00327102
Pf3D7_01_489421:Pf3D7_01_535030	0.0816496
Pf3D7_01_495342:Pf3D7_01_495388	-0.0243489
Pf3D7_01_495342:Pf3D7_01_496069	-0.0193365
Pf3D7_01_495342:Pf3D7_01_499969	0.0477583
Pf3D7_01_495342:Pf3D7_01_505259	0.0976844
Pf3D7_01_495342:Pf3D7_01_532989	-0.00244175
Pf3D7_01_495342:Pf3D7_01_534360	0.00171918
Pf3D7_01_495342:Pf3D7_01_535030	0.113296
Pf3D7_01_495388:Pf3D7_01_496069	-0.0246674
Pf3D7_01_495388:Pf3D7_01_499969	-0.0191992
Pf3D7_01_495388:Pf3D7_01_505259	0.0772196
Pf3D7_01_495388:Pf3D7_01_532989	0.0020398
Pf3D7_01_495388:Pf3D7_01_534360	-0.0143004
Pf3D7_01_495388:Pf3D7_01_535030	0.0431503
Pf3D7_01_496069:Pf3D7_01_499969	-0.0119241
Pf3D7_01_496069:Pf3D7_01_505259	-0.0416489
Pf3D7_01_496069:Pf3D7_01_532989	0.0295325
Pf3D7_01_496069:Pf3D7_01_534360	0.135666
Pf3D7_01_496069:Pf3D7_01_535030	-0.0326129
Pf3D7_01_499969:Pf3D7_01_505259	0.0308163
Pf3D7_01_499969:Pf3D7_01_532989	0.00214267
Pf3D7_01_499969:Pf3D7_01_534360	-0.00687215
Pf3D7_01_499969:Pf3D7_01_535030	-0.0012026
Pf3D7_01_505259:Pf3D7_01_532989	0.00178648
Pf3D7_01_505259:Pf3D7_01_534360	-0.0192921
Pf3D7_01_505259:Pf3D7_01_535030	0.061587
Pf3D7_01_532989:Pf3D7_01_534360	0.0251454
Pf3D7_01_532989:Pf3D7_01_535030	0.00594763
Pf3D7_01_534360:Pf3D7_01_535030	0.0462734
Pf3D7_02_276069:Pf3D7_02_278236	0.0207684
Pf3D7_02_276069:Pf3D7_02_290666	0.0441088
Pf3D7_02_276069:Pf3D7_02_290673	-0.0286011
Pf3D7_02_276069:Pf3D7_02_320647	0.0276894
Pf3D7_02_276069:Pf3D7_02_374366	0.0385362
Pf3D7_02_276069:Pf3D7_02_375922	0.0889808
Pf3D7_02_276069:Pf3D7_02_398632	0.14692
Pf3D7_02_276069:Pf3D7_02_438323	-0.0467598
Pf3D7_02_276069:Pf3D7_02_438700	-0.0551755
Pf3D7_02_276069:Pf3D7_02_468251	-0.00871891
Pf3D7_02_276069:Pf3D7_02_470738	-0.0288698
Pf3D7_02_276069:Pf3D7_02_519457	0.0333548
Pf3D7_02_276069:Pf3D7_02_605645	0.0393099
Pf3D7_02_276069:Pf3D7_02_608790	0.00851657
Pf3D7_02_276069:Pf3D7_02_617743	0.00255759
Pf3D7_02_276069:Pf3D7_02_694307	0.0201062
Pf3D7_02_276069:Pf3D7_02_799043	0.0708953
Pf3D7_02_278236:Pf3D7_02_290666	0.0278749
Pf3D7_02_278236:Pf3D7_02_290673	0.000103691
Pf3D7_02_278236:Pf3D7_02_320647	0.0202467
Pf3D7_02_278236:Pf3D7_02_374366	0.0687625
Pf3D7_02_278236:Pf3D7_02_375922	0.0189006
Pf3D7_02_278236:Pf3D7_02_398632	-0.0211501
Pf3D7_02_278236:Pf3D7_02_438323	-0.0193912
Pf3D7_02_278236:Pf3D7_02_438700	0.0180954
Pf3D7_02_278236:Pf3D7_02_468251	0.0107155
Pf3D7_02_278236:Pf3D7_02_470738	0.0124951
Pf3D7_02_278236:Pf3D7_02_519457	0.0256999
Pf3D7_02_278236:Pf3D7_02_605645	0.0410876
Pf3D7_02_278236:Pf3D7_02_608790	0.0442322
Pf3D7_02_278236:Pf3D7_02_617743	0.00845173
Pf3D7_02_278236:Pf3D7_02_694307	0.0463189
Pf3D7_02_278236:Pf3D7_02_799043	0.0114675
Pf3D7_02_290666:Pf3D7_02_290673	-0.0540014
Pf3D7_02_290666:Pf3D7_02_320647	0.129982
Pf3D7_02_290666:Pf3D7_02_374366	0.167529
Pf3D7_02_290666:Pf3D7_02_375922	0.226108
Pf3D7_02_290666:Pf3D7_02_398632	0.359833
Pf3D7_02_290666:Pf3D7_02_438323	-0.036502
Pf3D7_02_290666:Pf3D7_02_438700	0.0519311
Pf3D7_02_290666:Pf3D7_02_468251	-0.0177592
Pf3D7_02_290666:Pf3D7_02_470738	0.0224926
Pf3D7_02_290666:Pf3D7_02_519457	0.174294
Pf3D7_02_290666:Pf3D7_02_605645	0.185061
Pf3D7_02_290666:Pf3D7_02_608790	0.219806
Pf3D7_02_290666:Pf3D7_02_617743	0.118773
Pf3D7_02_290666:Pf3D7_02_694307	0.0879237
Pf3D7_02_290666:Pf3D7_02_799043	0.0945935
Pf3D7_02_290673:Pf3D7_02_320647	0.487593
Pf3D7_02_290673:Pf3D7_02_374366	-0.0224444
Pf3D7_02_290673:Pf3D7_02_375922	0.420061
Pf3D7_02_290673:Pf3D7_02_398632	0.0144317
Pf3D7_02_290673:Pf3D7_02_438323	0.0775106
Pf3D7_02_290673:Pf3D7_02_438700	0.445934
Pf3D7_02_290673:Pf3D7_02_468251	0.0716321
Pf3D7_02_290673:Pf3D7_02_470738	0.0748912
Pf3D7_02_290673:Pf3D7_02_519457	0.505155
Pf3D7_02_290673:Pf3D7_02_605645	0.266952
Pf3D7_02_290673:Pf3D7_02_608790	0.412522
Pf3D7_02_290673:Pf3D7_02_617743	0.422031
Pf3D7_02_290673:Pf3D7_02_694307	0.449505
Pf3D7_02_290673:Pf3D7_02_799043	0.331973
Pf3D7_02_320647:Pf3D7_02_374366	0.03097
Pf3D7_02_320647:Pf3D7_02_375922	0.432446
Pf3D7_02_320647:Pf3D7_02_398632	0.15681
Pf3D7_02_320647:Pf3D7_02_438323	0.0892415
Pf3D7_02_320647:Pf3D7_02_438700	0.344157
Pf3D7_02_320647:Pf3D7_02_468251	0.00983876
Pf3D7_02_320647:Pf3D7_02_470738	0.0355236
Pf3D7_02_320647:Pf3D7_02_519457	0.417302
Pf3D7_02_320647:Pf3D7_02_605645	0.269119
Pf3D7_02_320647:Pf3D7_02_608790	0.403535
Pf3D7_02_320647:Pf3D7_02_617743	0.419225
Pf3D7_02_320647:Pf3D7_02_694307	0.556458
Pf3D7_02_320647:Pf3D7_02_799043	0.346474
Pf3D7_02_374366:Pf3D7_02_375922	0.0560076
Pf3D7_02_374366:Pf3D7_02_398632	0.12842
Pf3D7_02_374366:Pf3D7_02_438323	-0.0526868
Pf3D7_02_374366:Pf3D7_02_438700	-0.0224708
Pf3D7_02_374366:Pf3D7_02_468251	0.0144638
Pf3D7_02_374366:Pf3D7_02_470738	-0.00560393
Pf3D7_02_374366:Pf3D7_02_519457	0.0450228
Pf3D7_02_374366:Pf3D7_02_605645	-0.0068623
Pf3D7_02_374366:Pf3D7_02_608790	0.00627469
Pf3D7_02_374366:Pf3D7_02_617743	0.0321577
Pf3D7_02_374366:Pf3D7_02_694307	0.00457827
Pf3D7_02_374366:Pf3D7_02_799043	-0.0294455
Pf3D7_02_375922:Pf3D7_02_398632	0.173316
Pf3D7_02_375922:Pf3D7_02_438323	0.0330906
Pf3D7_02_375922:Pf3D7_02_438700	0.11708
Pf3D7_02_375922:Pf3D7_02_468251	-0.0494957
Pf3D7_02_375922:Pf3D7_02_470738	0.0215717
Pf3D7_02_375922:Pf3D7_02_519457	0.396616
Pf3D7_02_375922:Pf3D7_02_605645	0.32482
Pf3D7_02_375922:Pf3D7_02_608790	0.405045
Pf3D7_02_375922:Pf3D7_02_617743	0.346976
Pf3D7_02_375922:Pf3D7_02_694307	0.328988
Pf3D7_02_375922:Pf3D7_02_799043	0.269903
Pf3D7_02_398632:Pf3D7_02_438323	-0.0484347
Pf3D7_02_398632:Pf3D7_02_438700	0.0932107
Pf3D7_02_398632:Pf3D7_02_468251	-0.0447182
Pf3D7_02_398632:Pf3D7_02_470738	-0.0194037
Pf3D7_02_398632:Pf3D7_02_519457	0.102756
Pf3D7_02_398632:Pf3D7_02_605645	0.111932
Pf3D7_02_398632:Pf3D7_02_608790	0.156681
Pf3D7_02_398632:Pf3D7_02_617743	0.106703
Pf3D7_02_398632:Pf3D7_02_694307	0.141313
Pf3D7_02_398632:Pf3D7_02_799043	0.121396
Pf3D7_02_438323:Pf3D7_02_438700	0.0368122
Pf3D7_02_438323:Pf3D7_02_468251	-0.0220407
Pf3D7_02_438323:Pf3D7_02_470738	-0.0264237
Pf3D7_02_438323:Pf3D7_02_519457	0.019086
Pf3D7_02_438323:Pf3D7_02_605645	0.0168708
Pf3D7_02_438323:Pf3D7_02_608790	0.00159539
Pf3D7_02_438323:Pf3D7_02_617743	-0.00482976
Pf3D7_02_438323:Pf3D7_02_694307	0.0817793
Pf3D7_02_438323:Pf3D7_02_799043	-0.00642736
Pf3D7_02_438700:Pf3D7_02_468251	0.0661086
Pf3D7_02_438700:Pf3D7_02_470738	0.0771337
Pf3D7_02_438700:Pf3D7_02_519457	0.310369
Pf3D7_02_438700:Pf3D7_02_605645	0.134224
Pf3D7_02_438700:Pf3D7_02_608790	0.293542
Pf3D7_02_438700:Pf3D7_02_617743	0.295457
Pf3D7_02_438700:Pf3D7_02_694307	0.514357
Pf3D7_02_438700:Pf3D7_02_799043	0.221959
Pf3D7_02_468251:Pf3D7_02_470738	0.0914499
Pf3D7_02_468251:Pf3D7_02_519457	0.00749246
Pf3D7_02_468251:Pf3D7_02_605645	0.0962198
Pf3D7_02_468251:Pf3D7_02_608790	-0.0358888
Pf3D7_02_468251:Pf3D7_02_617743	-0.0253122
Pf3D7_02_468251:Pf3D7_02_694307	0.0483123
Pf3D7_02_468251:Pf3D7_02_799043	0.0228985
Pf3D7_02_470738:Pf3D7_02_519457	0.0399091
Pf3D7_02_470738:Pf3D7_02_605645	0.0542441
Pf3D7_02_470738:Pf3D7_02_608790	0.0488173
Pf3D7_02_470738:Pf3D7_02_617743	0.0162848
Pf3D7_02_470738:Pf3D7_02_694307	0.053854
Pf3D7_02_470738:Pf3D7_02_799043	0.0321301
Pf3D7_02_519457:Pf3D7_02_605645	0.185578
Pf3D7_02_519457:Pf3D7_02_608790	0.371733
Pf3D7_02_519457:Pf3D7_02_617743	0.410173
Pf3D7_02_519457:Pf3D7_02_694307	0.414552
Pf3D7_02_519457:Pf3D7_02_799043	0.356307
Pf3D7_02_605645:Pf3D7_02_608790	0.324807
Pf3D7_02_605645:Pf3D7_02_617743	0.137468
Pf3D7_02_605645:Pf3D7_02_694307	0.231152
Pf3D7_02_605645:Pf3D7_02_799043	0.197993
Pf3D7_02_608790:Pf3D7_02_617743	0.358921
Pf3D7_02_608790:Pf3D7_02_694307	0.323498
Pf3D7_02_608790:Pf3D7_02_799043	0.292818
Pf3D7_02_617743:Pf3D7_02_694307	0.37418
Pf3D7_02_617743:Pf3D7_02_799043	0.329829
Pf3D7_02_694307:Pf3D7_02_799043	0.291625
Pf3D7_03_183105:Pf3D7_03_361195	0.505861
Pf3D7_03_183105:Pf3D7_03_361199	0.505861
Pf3D7_03_183105:Pf3D7_03_362939	0.0625527
Pf3D7_03_183105:Pf3D7_03_390553	0.352148
Pf3D7_03_183105:Pf3D7_03_622748	0.587425
Pf3D7_03_183105:Pf3D7_03_717690	0.297187
Pf3D7_03_183105:Pf3D7_03_750458	0.198591
Pf3D7_03_183105:Pf3D7_03_758506	0.369591
Pf3D7_03_183105:Pf3D7_03_788667	0.22578
Pf3D7_03_183105:Pf3D7_03_848590	0.59476
Pf3D7_03_183105:Pf3D7_03_849476	0.337136
Pf3D7_03_183105:Pf3D7_03_850492	0.513548
Pf3D7_03_183105:Pf3D7_03_850976	0.647271
Pf3D7_03_361195:Pf3D7_03_361199	1
Pf3D7_03_361195:Pf3D7_03_362939	0.0553248
Pf3D7_03_361195:Pf3D7_03_390553	0.24687
Pf3D7_03_361195:Pf3D7_03_622748	0.698758
Pf3D7_03_361195:Pf3D7_03_717690	0.410722
Pf3D7_03_361195:Pf3D7_03_750458	0.151952
Pf3D7_03_361195:Pf3D7_03_758506	0.464778
Pf3D7_03_361195:Pf3D7_03_788667	0.284667
Pf3D7_03_361195:Pf3D7_03_848590	0.651782
Pf3D7_03_361195:Pf3D7_03_849476	0.378328
Pf3D7_03_361195:Pf3D7_03_850492	0.599831
Pf3D7_03_361195:Pf3D7_03_850976	0.737219
Pf3D7_03_361199:Pf3D7_03_362939	0.0553248
Pf3D7_03_361199:Pf3D7_03_390553	0.24687
Pf3D7_03_361199:Pf3D7_03_622748	0.698758
Pf3D7_03_361199:Pf3D7_03_717690	0.410722
Pf3D7_03_361199:Pf3D7_03_750458	0.151952
Pf3D7_03_361199:Pf3D7_03_758506	0.464778
Pf3D7_03_361199:Pf3D7_03_788667	0.284667
Pf3D7_03_361199:Pf3D7_03_848590	0.651782
Pf3D7_03_361199:Pf3D7_03_849476	0.378328
Pf3D7_03_361199:Pf3D7_03_850492	0.599831
Pf3D7_03_361199:Pf3D7_03_850976	0.737219
Pf3D7_03_362939:Pf3D7_03_390553	0.0503429
Pf3D7_03_362939:Pf3D7_03_622748	0.0739721
Pf3D7_03_362939:Pf3D7_03_717690	0.052515
Pf3D7_03_362939:Pf3D7_03_750458	0.0522511
Pf3D7_03_362939:Pf3D7_03_758506	0.0771898
Pf3D7_03_362939:Pf3D7_03_788667	0.0044219
Pf3D7_03_362939:Pf3D7_03_848590	0.0572115
Pf3D7_03_362939:Pf3D7_03_849476	0.0607702
Pf3D7_03_362939:Pf3D7_03_850492	0.0352621
Pf3D7_03_362939:Pf3D7_03_850976	0.055005
Pf3D7_03_390553:Pf3D7_03_622748	0.325697
Pf3D7_03_390553:Pf3D7_03_717690	0.273273
Pf3D7_03_390553:Pf3D7_03_750458	0.190913
Pf3D7_03_390553:Pf3D7_03_758506	0.315195
Pf3D7_03_390553:Pf3D7_03_788667	0.116749
Pf3D7_03_390553:Pf3D7_03_848590	0.433405
Pf3D7_03_390553:Pf3D7_03_849476	0.28916
Pf3D7_03_390553:Pf3D7_03_850492	0.312258
Pf3D7_03_390553:Pf3D7_03_850976	0.407992
Pf3D7_03_622748:Pf3D7_03_717690	0.465457
Pf3D7_03_622748:Pf3D7_03_750458	0.217393
Pf3D7_03_622748:Pf3D7_03_758506	0.490518
Pf3D7_03_622748:Pf3D7_03_788667	0.354297
Pf3D7_03_622748:Pf3D7_03_848590	0.797681
Pf3D7_03_622748:Pf3D7_03_849476	0.505782
Pf3D7_03_622748:Pf3D7_03_850492	0.759805
Pf3D7_03_622748:Pf3D7_03_850976	0.903906
Pf3D7_03_717690:Pf3D7_03_750458	0.188034
Pf3D7_03_717690:Pf3D7_03_758506	0.418366
Pf3D7_03_717690:Pf3D7_03_788667	0.172236
Pf3D7_03_717690:Pf3D7_03_848590	0.447404
Pf3D7_03_717690:Pf3D7_03_849476	0.397178
Pf3D7_03_717690:Pf3D7_03_850492	0.378881
Pf3D7_03_717690:Pf3D7_03_850976	0.464511
Pf3D7_03_750458:Pf3D7_03_758506	0.182817
Pf3D7_03_750458:Pf3D7_03_788667	0.100582
Pf3D7_03_750458:Pf3D7_03_848590	0.192562
Pf3D7_03_750458:Pf3D7_03_849476	0.210982
Pf3D7_03_750458:Pf3D7_03_850492	0.169756
Pf3D7_03_750458:Pf3D7_03_850976	0.232832
Pf3D7_03_758506:Pf3D7_03_788667	0.191027
Pf3D7_03_758506:Pf3D7_03_848590	0.4776
Pf3D7_03_758506:Pf3D7_03_849476	0.388339
Pf3D7_03_758506:Pf3D7_03_850492	0.419434
Pf3D7_03_758506:Pf3D7_03_850976	0.539733
Pf3D7_03_788667:Pf3D7_03_848590	0.296936
Pf3D7_03_788667:Pf3D7_03_849476	0.19166
Pf3D7_03_788667:Pf3D7_03_850492	0.36094
Pf3D7_03_788667:Pf3D7_03_850976	0.354904
Pf3D7_03_848590:Pf3D7_03_849476	0.440873
Pf3D7_03_848590:Pf3D7_03_850492	0.70772
Pf3D7_03_848590:Pf3D7_03_850976	0.867018
Pf3D7_03_849476:Pf3D7_03_850492	0.452464
Pf3D7_03_849476:Pf3D7_03_850976	0.530326
Pf3D7_03_850492:Pf3D7_03_850976	0.796587
Pf3D7_04_138554:Pf3D7_04_140703	0.122515
Pf3D7_04_138554:Pf3D7_04_145622	-0.00490348
Pf3D7_04_138554:Pf3D7_04_286542	0.138481
Pf3D7_04_138554:Pf3D7_04_333699	0.286314
Pf3D7_04_138554:Pf3D7_04_434940	0.100378
Pf3D7_04_138554:Pf3D7_04_437734	0.0492115
Pf3D7_04_138554:Pf3D7_04_514993	0.0989437
Pf3D7_04_138554:Pf3D7_04_541844	0.00238369
Pf3D7_04_138554:Pf3D7_04_541856	0.00877627
Pf3D7_04_138554:Pf3D7_04_623794	0.0528827
Pf3D7_04_138554:Pf3D7_04_623886	0.0466518
Pf3D7_04_138554:Pf3D7_04_623889	0.0469239
Pf3D7_04_138554:Pf3D7_04_647737	0.0144564
Pf3D7_04_138554:Pf3D7_04_647776	0.0591017
Pf3D7_04_138554:Pf3D7_04_673604	0.13749
Pf3D7_04_138554:Pf3D7_04_679043	0.248167
Pf3D7_04_138554:Pf3D7_04_683072	0.0669319
Pf3D7_04_138554:Pf3D7_04_683440	0.138612
Pf3D7_04_138554:Pf3D7_04_691961	0.220973
Pf3D7_04_138554:Pf3D7_04_692160	0.175357
Pf3D7_04_138554:Pf3D7_04_695742	0.223403
Pf3D7_04_138554:Pf3D7_04_748239	0.0643081
Pf3D7_04_138554:Pf3D7_04_765991	0.00295756
Pf3D7_04_138554:Pf3D7_04_770292	0.127494
Pf3D7_04_138554:Pf3D7_04_797301	0.000140769
Pf3D7_04_138554:Pf3D7_04_797719	0.0132412
Pf3D7_04_138554:Pf3D7_04_802695	0.171989
Pf3D7_04_138554:Pf3D7_04_802705	-0.00372241
Pf3D7_04_138554:Pf3D7_04_807810	0.020221
Pf3D7_04_138554:Pf3D7_04_812994	0.00512274
Pf3D7_04_138554:Pf3D7_04_820070	0.0922394
Pf3D7_04_138554:Pf3D7_04_820801	-0.0124009
Pf3D7_04_138554:Pf3D7_04_830580	-0.00253074
Pf3D7_04_138554:Pf3D7_04_836547	0.268412
Pf3D7_04_138554:Pf3D7_04_856599	0.0560807
Pf3D7_04_138554:Pf3D7_04_859399	-0.0402131
Pf3D7_04_138554:Pf3D7_04_880848	-0.00415385
Pf3D7_04_138554:Pf3D7_04_880954	-0.0116823
Pf3D7_04_138554:Pf3D7_04_881569	0.0366306
Pf3D7_04_138554:Pf3D7_04_886511	0.217665
Pf3D7_04_138554:Pf3D7_04_888001	-0.0463554
Pf3D7_04_138554:Pf3D7_04_899970	0.0104244
Pf3D7_04_138554:Pf3D7_04_910317	-0.00325996
Pf3D7_04_138554:Pf3D7_04_920895	0.163423
Pf3D7_04_138554:Pf3D7_04_992024	0.0203436
Pf3D7_04_138554:Pf3D7_04_997348	0.2379
Pf3D7_04_138554:Pf3D7_04_1006069	0.0283351
Pf3D7_04_138554:Pf3D7_04_1071662	0.12208
Pf3D7_04_138554:Pf3D7_04_1089818	0.185266
Pf3D7_04_138554:Pf3D7_04_1137178	0.0459891
Pf3D7_04_140703:Pf3D7_04_145622	-0.0343131
Pf3D7_04_140703:Pf3D7_04_286542	0.172679
Pf3D7_04_140703:Pf3D7_04_333699	0.202261
Pf3D7_04_140703:Pf3D7_04_434940	0.290197
Pf3D7_04_140703:Pf3D7_04_437734	-0.0222436
Pf3D7_04_140703:Pf3D7_04_514993	0.060805
Pf3D7_04_140703:Pf3D7_04_541844	0.00222968
Pf3D7_04_140703:Pf3D7_04_541856	-0.00583088
Pf3D7_04_140703:Pf3D7_04_623794	0.125494
Pf3D7_04_140703:Pf3D7_04_623886	0.136362
Pf3D7_04_140703:Pf3D7_04_623889	0.136253
Pf3D7_04_140703:Pf3D7_04_647737	-0.0171602
Pf3D7_04_140703:Pf3D7_04_647776	0.0232254
Pf3D7_04_140703:Pf3D7_04_673604	0.114213
Pf3D7_04_140703:Pf3D7_04_679043	0.235616
Pf3D7_04_140703:Pf3D7_04_683072	0.0784203
Pf3D7_04_140703:Pf3D7_04_683440	-0.0440583
Pf3D7_04_140703:Pf3D7_04_691961	0.19079
Pf3D7_04_140703:Pf3D7_04_692160	0.201522
Pf3D7_04_140703:Pf3D7_04_695742	0.227885
Pf3D7_04_140703:Pf3D7_04_748239	0.0673221
Pf3D7_04_140703:Pf3D7_04_765991	0.00766874
Pf3D7_04_140703:Pf3D7_04_770292	0.328319
Pf3D7_04_140703:Pf3D7_04_797301	-0.00136728
Pf3D7_04_140703:Pf3D7_04_797719	-0.0245985
Pf3D7_04_140703:Pf3D7_04_802695	0.169489
Pf3D7_04_140703:Pf3D7_04_802705	-0.00591622
Pf3D7_04_140703:Pf3D7_04_807810	0.00384657
Pf3D7_04_140703:Pf3D7_04_812994	0.000795607
Pf3D7_04_140703:Pf3D7_04_820070	-0.027324
Pf3D7_04_140703:Pf3D7_04_820801	-0.0438452
Pf3D7_04_140703:Pf3D7_04_830580	0.0231778
Pf3D7_04_140703:Pf3D7_04_836547	0.197371
Pf3D7_04_140703:Pf3D7_04_856599	0.0324364
Pf3D7_04_140703:Pf3D7_04_859399	-0.0538814
Pf3D7_04_140703:Pf3D7_04_880848	-0.0146681
Pf3D7_04_140703:Pf3D7_04_880954	-0.00439494
Pf3D7_04_140703:Pf3D7_04_881569	0.00855886
Pf3D7_04_140703:Pf3D7_04_886511	0.239315
Pf3D7_04_140703:Pf3D7_04_888001	0.0135949
Pf3D7_04_140703:Pf3D7_04_899970	-0.0375297
Pf3D7_04_140703:Pf3D7_04_910317	-0.00649695
Pf3D7_04_140703:Pf3D7_04_920895	0.15288
Pf3D7_04_140703:Pf3D7_04_992024	0.00949573
Pf3D7_04_140703:Pf3D7_04_997348	0.0366983
Pf3D7_04_140703:Pf3D7_04_1006069	0.0136641
Pf3D7_04_140703:Pf3D7_04_1071662	0.174768
Pf3D7_04_140703:Pf3D7_04_1089818	0.184411
Pf3D7_04_140703:Pf3D7_04_1137178	0.0397082
Pf3D7_04_145622:Pf3D7_04_286542	-0.00819173
Pf3D7_04_145622:Pf3D7_04_333699	-0.0132326
Pf3D7_04_145622:Pf3D7_04_434940	-0.0119034
Pf3D7_04_145622:Pf3D7_04_437734	0.0156168
Pf3D7_04_145622:Pf3D7_04_514993	-0.00445279
Pf3D7_04_145622:Pf3D7_04_541844	0.00627397
Pf3D7_04_145622:Pf3D7_04_541856	0.00400215
Pf3D7_04_145622:Pf3D7_04_623794	-0.000262211
Pf3D7_04_145622:Pf3D7_04_623886	-0.00413663
Pf3D7_04_145622:Pf3D7_04_623889	-0.00327116
Pf3D7_04_145622:Pf3D7_04_647737	0.00904849
Pf3D7_04_145622:Pf3D7_04_647776	0.0005763
Pf3D7_04_145622:Pf3D7_04_673604	-0.0191884
Pf3D7_04_145622:Pf3D7_04_679043	0.000754274
Pf3D7_04_145622:Pf3D7_04_683072	-0.0044496
Pf3D7_04_145622:Pf3D7_04_683440	0.00449175
Pf3D7_04_145622:Pf3D7_04_691961	-0.0238538
Pf3D7_04_145622:Pf3D7_04_692160	-0.0136642
Pf3D7_04_145622:Pf3D7_04_695742	-0.0296589
Pf3D7_04_145622:Pf3D7_04_748239	-0.00890851
Pf3D7_04_145622:Pf3D7_04_765991	0.0507836
Pf3D7_04_145622:Pf3D7_04_770292	-0.0268014
Pf3D7_04_145622:Pf3D7_04_797301	0.015111
Pf3D7_04_145622:Pf3D7_04_797719	0.0245581
Pf3D7_04_145622:Pf3D7_04_802695	-0.0199361
Pf3D7_04_145622:Pf3D7_04_802705	0.00112444
Pf3D7_04_145622:Pf3D7_04_807810	0.0114249
Pf3D7_04_145622:Pf3D7_04_812994	0.00426589
Pf3D7_04_145622:Pf3D7_04_820070	0.0199852
Pf3D7_04_145622:Pf3D7_04_820801	-0.00719499
Pf3D7_04_145622:Pf3D7_04_830580	-0.000218632
Pf3D7_04_145622:Pf3D7_04_836547	-0.0112045
Pf3D7_04_145622:Pf3D7_04_856599	-0.00422449
Pf3D7_04_145622:Pf3D7_04_859399	0.00906966
Pf3D7_04_145622:Pf3D7_04_880848	0.0738307
Pf3D7_04_145622:Pf3D7_04_880954	0.0586739
Pf3D7_04_145622:Pf3D7_04_881569	-3.85015e-06
Pf3D7_04_145622:Pf3D7_04_886511	-0.0100798
Pf3D7_04_145622:Pf3D7_04_888001	0.026513
Pf3D7_04_145622:Pf3D7_04_899970	0.000309533
Pf3D7_04_145622:Pf3D7_04_910317	0.00717396
Pf3D7_04_145622:Pf3D7_04_920895	0.00283208
Pf3D7_04_145622:Pf3D7_04_992024	0.0133511
Pf3D7_04_145622:Pf3D7_04_997348	-0.00815822
Pf3D7_04_145622:Pf3D7_04_1006069	0.0155525
Pf3D7_04_145622:Pf3D7_04_1071662	-0.0117878
Pf3D7_04_145622:Pf3D7_04_1089818	-0.0155365
Pf3D7_04_145622:Pf3D7_04_1137178	0.0169905
Pf3D7_04_286542:Pf3D7_04_333699	0.129694
Pf3D7_04_286542:Pf3D7_04_434940	0.054599
Pf3D7_04_286542:Pf3D7_04_437734	0.012399
Pf3D7_04_286542:Pf3D7_04_514993	0.0113914
Pf3D7_04_286542:Pf3D7_04_541844	0.00610303
Pf3D7_04_286542:Pf3D7_04_541856	-0.00136952
Pf3D7_04_286542:Pf3D7_04_623794	0.0248297
Pf3D7_04_286542:Pf3D7_04_623886	0.015805
Pf3D7_04_286542:Pf3D7_04_623889	0.0178302
Pf3D7_04_286542:Pf3D7_04_647737	0.0165033
Pf3D7_04_286542:Pf3D7_04_647776	0.0140016
Pf3D7_04_286542:Pf3D7_04_673604	0.0782481
Pf3D7_04_286542:Pf3D7_04_679043	0.200347
Pf3D7_04_286542:Pf3D7_04_683072	-0.00939214
Pf3D7_04_286542:Pf3D7_04_683440	0.0851731
Pf3D7_04_286542:Pf3D7_04_691961	0.16931
Pf3D7_04_286542:Pf3D7_04_692160	0.214345
Pf3D7_04_286542:Pf3D7_04_695742	0.107098
Pf3D7_04_286542:Pf3D7_04_748239	0.0769317
Pf3D7_04_286542:Pf3D7_04_765991	0.0276839
Pf3D7_04_286542:Pf3D7_04_770292	0.0676693
Pf3D7_04_286542:Pf3D7_04_797301	0.0129712
Pf3D7_04_286542:Pf3D7_04_797719	0.0207464
Pf3D7_04_286542:Pf3D7_04_802695	0.0731754
Pf3D7_04_286542:Pf3D7_04_802705	0.00942366
Pf3D7_04_286542:Pf3D7_04_807810	-0.00083229
Pf3D7_04_286542:Pf3D7_04_812994	0.00487431
Pf3D7_04_286542:Pf3D7_04_820070	0.000434584
Pf3D7_04_286542:Pf3D7_04_820801	-0.0243021
Pf3D7_04_286542:Pf3D7_04_830580	0.0226172
Pf3D7_04_286542:Pf3D7_04_836547	0.0546268
Pf3D7_04_286542:Pf3D7_04_856599	-0.00308716
Pf3D7_04_286542:Pf3D7_04_859399	-0.0257851
Pf3D7_04_286542:Pf3D7_04_880848	-0.00324625
Pf3D7_04_286542:Pf3D7_04_880954	-0.00552688
Pf3D7_04_286542:Pf3D7_04_881569	0.00691525
Pf3D7_04_286542:Pf3D7_04_886511	0.0969026
Pf3D7_04_286542:Pf3D7_04_888001	0.0304894
Pf3D7_04_286542:Pf3D7_04_899970	0.0155232
Pf3D7_04_286542:Pf3D7_04_910317	-0.000779637
Pf3D7_04_286542:Pf3D7_04_920895	0.0704857
Pf3D7_04_286542:Pf3D7_04_992024	-0.00398184
Pf3D7_04_286542:Pf3D7_04_997348	0.0571506
Pf3D7_04_286542:Pf3D7_04_1006069	0.0232249
Pf3D7_04_286542:Pf3D7_04_1071662	0.0499692
Pf3D7_04_286542:Pf3D7_04_1089818	0.0888523
Pf3D7_04_286542:Pf3D7_04_1137178	0.0335371
Pf3D7_04_333699:Pf3D7_04_434940	0.176551
Pf3D7_04_333699:Pf3D7_04_437734	0.245506
Pf3D7_04_333699:Pf3D7_04_514993	0.110241
Pf3D7_04_333699:Pf3D7_04_541844	0.001429
Pf3D7_04_333699:Pf3D7_04_541856	0.00687687
Pf3D7_04_333699:Pf3D7_04_623794	0.0264241
Pf3D7_04_333699:Pf3D7_04_623886	0.0306729
Pf3D7_04_333699:Pf3D7_04_623889	0.031586
Pf3D7_04_333699:Pf3D7_04_647737	0.0379025
Pf3D7_04_333699:Pf3D7_04_647776	0.096675
Pf3D7_04_333699:Pf3D7_04_673604	0.195221
Pf3D7_04_333699:Pf3D7_04_679043	0.190902
Pf3D7_04_333699:Pf3D7_04_683072	0.052821
Pf3D7_04_333699:Pf3D7_04_683440	0.290905
Pf3D7_04_333699:Pf3D7_04_691961	0.292445
Pf3D7_04_333699:Pf3D7_04_692160	0.170331
Pf3D7_04_333699:Pf3D7_04_695742	0.335595
Pf3D7_04_333699:Pf3D7_04_748239	0.110221
Pf3D7_04_333699:Pf3D7_04_765991	0.0135939
Pf3D7_04_333699:Pf3D7_04_770292	0.273035
Pf3D7_04_333699:Pf3D7_04_797301	0.00196718
Pf3D7_04_333699:Pf3D7_04_797719	0.0149014
Pf3D7_04_333699:Pf3D7_04_802695	0.349908
Pf3D7_04_333699:Pf3D7_04_802705	0.00567724
Pf3D7_04_333699:Pf3D7_04_807810	0.00517386
Pf3D7_04_333699:Pf3D7_04_812994	-0.00754448
Pf3D7_04_333699:Pf3D7_04_820070	0.301579
Pf3D7_04_333699:Pf3D7_04_820801	-0.0280732
Pf3D7_04_333699:Pf3D7_04_830580	-0.0120621
Pf3D7_04_333699:Pf3D7_04_836547	0.130656
Pf3D7_04_333699:Pf3D7_04_856599	0.00342313
Pf3D7_04_333699:Pf3D7_04_859399	0.0655762
Pf3D7_04_333699:Pf3D7_04_880848	-0.0100896
Pf3D7_04_333699:Pf3D7_04_880954	-0.0157596
Pf3D7_04_333699:Pf3D7_04_881569	-0.00153409
Pf3D7_04_333699:Pf3D7_04_886511	0.103753
Pf3D7_04_333699:Pf3D7_04_888001	-0.0281357
Pf3D7_04_333699:Pf3D7_04_899970	0.0528594
Pf3D7_04_333699:Pf3D7_04_910317	-0.0111378
Pf3D7_04_333699:Pf3D7_04_920895	0.353807
Pf3D7_04_333699:Pf3D7_04_992024	0.0117052
Pf3D7_04_333699:Pf3D7_04_997348	0.175997
Pf3D7_04_333699:Pf3D7_04_1006069	0.0788584
Pf3D7_04_333699:Pf3D7_04_1071662	0.11045
Pf3D7_04_333699:Pf3D7_04_1089818	0.24938
Pf3D7_04_333699:Pf3D7_04_1137178	0.00811016
Pf3D7_04_434940:Pf3D7_04_437734	-0.0135359
Pf3D7_04_434940:Pf3D7_04_514993	0.0938865
Pf3D7_04_434940:Pf3D7_04_541844	-0.000222661
Pf3D7_04_434940:Pf3D7_04_541856	0.00229773
Pf3D7_04_434940:Pf3D7_04_623794	0.0671743
Pf3D7_04_434940:Pf3D7_04_623886	0.0710846
Pf3D7_04_434940:Pf3D7_04_623889	0.0711082
Pf3D7_04_434940:Pf3D7_04_647737	-0.0247022
Pf3D7_04_434940:Pf3D7_04_647776	-0.0206306
Pf3D7_04_434940:Pf3D7_04_673604	0.0495505
Pf3D7_04_434940:Pf3D7_04_679043	0.112379
Pf3D7_04_434940:Pf3D7_04_683072	-0.00988552
Pf3D7_04_434940:Pf3D7_04_683440	-0.0268969
Pf3D7_04_434940:Pf3D7_04_691961	0.324504
Pf3D7_04_434940:Pf3D7_04_692160	0.118101
Pf3D7_04_434940:Pf3D7_04_695742	0.120262
Pf3D7_04_434940:Pf3D7_04_748239	-0.0131308
Pf3D7_04_434940:Pf3D7_04_765991	0.025614
Pf3D7_04_434940:Pf3D7_04_770292	0.35139
Pf3D7_04_434940:Pf3D7_04_797301	-0.00531668
Pf3D7_04_434940:Pf3D7_04_797719	-0.00604593
Pf3D7_04_434940:Pf3D7_04_802695	0.276025
Pf3D7_04_434940:Pf3D7_04_802705	-0.00103414
Pf3D7_04_434940:Pf3D7_04_807810	0.00327323
Pf3D7_04_434940:Pf3D7_04_812994	0.0217847
Pf3D7_04_434940:Pf3D7_04_820070	0.154129
Pf3D7_04_434940:Pf3D7_04_820801	-0.017825
Pf3D7_04_434940:Pf3D7_04_830580	-0.0308828
Pf3D7_04_434940:Pf3D7_04_836547	0.203507
Pf3D7_04_434940:Pf3D7_04_856599	-0.0121114
Pf3D7_04_434940:Pf3D7_04_859399	-0.0581697
Pf3D7_04_434940:Pf3D7_04_880848	-0.0188014
Pf3D7_04_434940:Pf3D7_04_880954	0.000496188
Pf3D7_04_434940:Pf3D7_04_881569	0.00134593
Pf3D7_04_434940:Pf3D7_04_886511	0.196971
Pf3D7_04_434940:Pf3D7_04_888001	-0.0158186
Pf3D7_04_434940:Pf3D7_04_899970	-0.0390815
Pf3D7_04_434940:Pf3D7_04_910317	-0.00975604
Pf3D7_04_434940:Pf3D7_04_920895	0.166373
Pf3D7_04_434940:Pf3D7_04_992024	0.00454272
Pf3D7_04_434940:Pf3D7_04_997348	0.0882744
Pf3D7_04_434940:Pf3D7_04_1006069	0.00127435
Pf3D7_04_434940:Pf3D7_04_1071662	0.396244
Pf3D7_04_434940:Pf3D7_04_1089818	0.13687
Pf3D7_04_434940:Pf3D7_04_1137178	0.0823263
Pf3D7_04_437734:Pf3D7_04_514993	0.122612
Pf3D7_04_437734:Pf3D7_04_541844	0.00363672
Pf3D7_04_437734:Pf3D7_04_541856	0.00423858
Pf3D7_04_437734:Pf3D7_04_623794	-0.0269294
Pf3D7_04_437734:Pf3D7_04_623886	-0.0271929
Pf3D7_04_437734:Pf3D7_04_623889	-0.026976
Pf3D7_04_437734:Pf3D7_04_647737	0.0167223
Pf3D7_04_437734:Pf3D7_04_647776	0.0521869
Pf3D7_04_437734:Pf3D7_04_673604	0.108333
Pf3D7_04_437734:Pf3D7_04_679043	0.0894646
Pf3D7_04_437734:Pf3D7_04_683072	0.0518522
Pf3D7_04_437734:Pf3D7_04_683440	0.484042
Pf3D7_04_437734:Pf3D7_04_691961	-0.035944
Pf3D7_04_437734:Pf3D7_04_692160	0.0980457
Pf3D7_04_437734:Pf3D7_04_695742	0.234953
Pf3D7_04_437734:Pf3D7_04_748239	0.176744
Pf3D7_04_437734:Pf3D7_04_765991	-0.0164134
Pf3D7_04_437734:Pf3D7_04_770292	-0.0184697
Pf3D7_04_437734:Pf3D7_04_797301	0.00865661
Pf3D7_04_437734:Pf3D7_04_797719	0.00136388
Pf3D7_04_437734:Pf3D7_04_802695	0.279651
Pf3D7_04_437734:Pf3D7_04_802705	0.0094561
Pf3D7_04_437734:Pf3D7_04_807810	0.00225188
Pf3D7_04_437734:Pf3D7_04_812994	-0.019875
Pf3D7_04_437734:Pf3D7_04_820070	0.809108
Pf3D7_04_437734:Pf3D7_04_820801	0.0854976
Pf3D7_04_437734:Pf3D7_04_830580	-0.00689549
Pf3D7_04_437734:Pf3D7_04_836547	-0.0187016
Pf3D7_04_437734:Pf3D7_04_856599	0.0437201
Pf3D7_04_437734:Pf3D7_04_859399	0.159059
Pf3D7_04_437734:Pf3D7_04_880848	0.0166141
Pf3D7_04_437734:Pf3D7_04_880954	-0.00945924
Pf3D7_04_437734:Pf3D7_04_881569	0.0115477
Pf3D7_04_437734:Pf3D7_04_886511	-0.0275689
Pf3D7_04_437734:Pf3D7_04_888001	0.161509
Pf3D7_04_437734:Pf3D7_04_899970	0.0360265
Pf3D7_04_437734:Pf3D7_04_910317	-0.0105358
Pf3D7_04_437734:Pf3D7_04_920895	0.232877
Pf3D7_04_437734:Pf3D7_04_992024	-0.00159682
Pf3D7_04_437734:Pf3D7_04_997348	0.206957
Pf3D7_04_437734:Pf3D7_04_1006069	0.0390327
Pf3D7_04_437734:Pf3D7_04_1071662	-0.0152622
Pf3D7_04_437734:Pf3D7_04_1089818	0.158327
Pf3D7_04_437734:Pf3D7_04_1137178	-0.0166124
Pf3D7_04_514993:Pf3D7_04_541844	0.00140446
Pf3D7_04_514993:Pf3D7_04_541856	0.00812664
Pf3D7_04_514993:Pf3D7_04_623794	0.125467
Pf3D7_04_514993:Pf3D7_04_623886	0.134491
Pf3D7_04_514993:Pf3D7_04_623889	0.134347
Pf3D7_04_514993:Pf3D7_04_647737	0.00217933
Pf3D7_04_514993:Pf3D7_04_647776	0.00230149
Pf3D7_04_514993:Pf3D7_04_673604	0.0421403
Pf3D7_04_514993:Pf3D7_04_679043	0.122584
Pf3D7_04_514993:Pf3D7_04_683072	-0.0189737
Pf3D7_04_514993:Pf3D7_04_683440	0.0935799
Pf3D7_04_514993:Pf3D7_04_691961	0.0929158
Pf3D7_04_514993:Pf3D7_04_692160	0.0590045
Pf3D7_04_514993:Pf3D7_04_695742	0.023833
Pf3D7_04_514993:Pf3D7_04_748239	0.00463019
Pf3D7_04_514993:Pf3D7_04_765991	-0.00240203
Pf3D7_04_514993:Pf3D7_04_770292	0.124175
Pf3D7_04_514993:Pf3D7_04_797301	-0.00851061
Pf3D7_04_514993:Pf3D7_04_797719	0.00309336
Pf3D7_04_514993:Pf3D7_04_802695	0.0240149
Pf3D7_04_514993:Pf3D7_04_802705	-0.000793784
Pf3D7_04_514993:Pf3D7_04_807810	0.00988698
Pf3D7_04_514993:Pf3D7_04_812994	0.00517068
Pf3D7_04_514993:Pf3D7_04_820070	0.0875566
Pf3D7_04_514993:Pf3D7_04_820801	0.0105946
Pf3D7_04_514993:Pf3D7_04_830580	0.00880526
Pf3D7_04_514993:Pf3D7_04_836547	0.0191281
Pf3D7_04_514993:Pf3D7_04_856599	0.0400977
Pf3D7_04_514993:Pf3D7_04_859399	0.0435931
Pf3D7_04_514993:Pf3D7_04_880848	-0.00649792
Pf3D7_04_514993:Pf3D7_04_880954	-0.0134288
Pf3D7_04_514993:Pf3D7_04_881569	-6.88206e-05
Pf3D7_04_514993:Pf3D7_04_886511	0.0259825
Pf3D7_04_514993:Pf3D7_04_888001	0.00505428
Pf3D7_04_514993:Pf3D7_04_899970	0.0185348
Pf3D7_04_514993:Pf3D7_04_910317	-0.0066001
Pf3D7_04_514993:Pf3D7_04_920895	0.11383
Pf3D7_04_514993:Pf3D7_04_992024	0.0051192
Pf3D7_04_514993:Pf3D7_04_997348	0.0684805
Pf3D7_04_514993:Pf3D7_04_1006069	-0.0218715
Pf3D7_04_514993:Pf3D7_04_1071662	0.115062
Pf3D7_04_514993:Pf3D7_04_1089818	0.15674
Pf3D7_04_514993:Pf3D7_04_1137178	0.0311242
Pf3D7_04_541844:Pf3D7_04_541856	0.982658
Pf3D7_04_541844:Pf3D7_04_623794	0.00213163
Pf3D7_04_541844:Pf3D7_04_623886	0.00327518
Pf3D7_04_541844:Pf3D7_04_623889	0.00310134
Pf3D7_04_541844:Pf3D7_04_647737	0.0161995
Pf3D7_04_541844:Pf3D7_04_647776	0.0397897
Pf3D7_04_541844:Pf3D7_04_673604	-0.0091497
Pf3D7_04_541844:Pf3D7_04_679043	0.000721416
Pf3D7_04_541844:Pf3D7_04_683072	0.00228053
Pf3D7_04_541844:Pf3D7_04_683440	0.00224284
Pf3D7_04_541844:Pf3D7_04_691961	0.00692046
Pf3D7_04_541844:Pf3D7_04_692160	0.0292506
Pf3D7_04_541844:Pf3D7_04_695742	0.00300867
Pf3D7_04_541844:Pf3D7_04_748239	0.00133084
Pf3D7_04_541844:Pf3D7_04_765991	0.0245697
Pf3D7_04_541844:Pf3D7_04_770292	0.000731169
Pf3D7_04_541844:Pf3D7_04_797301	0.0430723
Pf3D7_04_541844:Pf3D7_04_797719	0.0554956
Pf3D7_04_541844:Pf3D7_04_802695	0.00276757
Pf3D7_04_541844:Pf3D7_04_802705	0.0101037
Pf3D7_04_541844:Pf3D7_04_807810	0.00396749
Pf3D7_04_541844:Pf3D7_04_812994	-0.00381919
Pf3D7_04_541844:Pf3D7_04_820070	0.00179609
Pf3D7_04_541844:Pf3D7_04_820801	-0.00242428
Pf3D7_04_541844:Pf3D7_04_830580	8.69301e-05
Pf3D7_04_541844:Pf3D7_04_836547	0.00029765
Pf3D7_04_541844:Pf3D7_04_856599	-0.000113794
Pf3D7_04_541844:Pf3D7_04_859399	0.00265505
Pf3D7_04_541844:Pf3D7_04_880848	0.00354533
Pf3D7_04_541844:Pf3D7_04_880954	-0.000193923
Pf3D7_04_541844:Pf3D7_04_881569	0.00542903
Pf3D7_04_541844:Pf3D7_04_886511	-0.00417026
Pf3D7_04_541844:Pf3D7_04_888001	0.0152166
Pf3D7_04_541844:Pf3D7_04_899970	0.00364614
Pf3D7_04_541844:Pf3D7_04_910317	0.0171572
Pf3D7_04_541844:Pf3D7_04_920895	0.000247714
Pf3D7_04_541844:Pf3D7_04_992024	0.0031706
Pf3D7_04_541844:Pf3D7_04_997348	-0.011783
Pf3D7_04_541844:Pf3D7_04_1006069	0.000317897
Pf3D7_04_541844:Pf3D7_04_1071662	0.000463638
Pf3D7_04_541844:Pf3D7_04_1089818	0.000974726
Pf3D7_04_541844:Pf3D7_04_1137178	0.010793
Pf3D7_04_541856:Pf3D7_04_623794	0.0062219
Pf3D7_04_541856:Pf3D7_04_623886	0.00733017
Pf3D7_04_541856:Pf3D7_04_623889	0.00712113
Pf3D7_04_541856:Pf3D7_04_647737	0.0155839
Pf3D7_04_541856:Pf3D7_04_647776	0.0367173
Pf3D7_04_541856:Pf3D7_04_673604	-0.0105145
Pf3D7_04_541856:Pf3D7_04_679043	0.000473824
Pf3D7_04_541856:Pf3D7_04_683072	0.00145337
Pf3D7_04_541856:Pf3D7_04_683440	0.0039192
Pf3D7_04_541856:Pf3D7_04_691961	0.01417
Pf3D7_04_541856:Pf3D7_04_692160	0.0377632
Pf3D7_04_541856:Pf3D7_04_695742	0.00679601
Pf3D7_04_541856:Pf3D7_04_748239	-0.00559331
Pf3D7_04_541856:Pf3D7_04_765991	0.0298014
Pf3D7_04_541856:Pf3D7_04_770292	-0.0119893
Pf3D7_04_541856:Pf3D7_04_797301	0.0447095
Pf3D7_04_541856:Pf3D7_04_797719	0.0603703
Pf3D7_04_541856:Pf3D7_04_802695	-0.0110246
Pf3D7_04_541856:Pf3D7_04_802705	0.0102658
Pf3D7_04_541856:Pf3D7_04_807810	0.00360713
Pf3D7_04_541856:Pf3D7_04_812994	-0.00310204
Pf3D7_04_541856:Pf3D7_04_820070	0.00280178
Pf3D7_04_541856:Pf3D7_04_820801	0.00175273
Pf3D7_04_541856:Pf3D7_04_830580	0.0010327
Pf3D7_04_541856:Pf3D7_04_836547	0.00349439
Pf3D7_04_541856:Pf3D7_04_856599	2.69281e-05
Pf3D7_04_541856:Pf3D7_04_859399	0.00654054
Pf3D7_04_541856:Pf3D7_04_880848	0.00248086
Pf3D7_04_541856:Pf3D7_04_880954	-3.44332e-05
Pf3D7_04_541856:Pf3D7_04_881569	0.00420001
Pf3D7_04_541856:Pf3D7_04_886511	-0.0135616
Pf3D7_04_541856:Pf3D7_04_888001	0.018371
Pf3D7_04_541856:Pf3D7_04_899970	0.00248668
Pf3D7_04_541856:Pf3D7_04_910317	0.015423
Pf3D7_04_541856:Pf3D7_04_920895	-0.00974556
Pf3D7_04_541856:Pf3D7_04_992024	0.00885443
Pf3D7_04_541856:Pf3D7_04_997348	-0.00786248
Pf3D7_04_541856:Pf3D7_04_1006069	0.00484758
Pf3D7_04_541856:Pf3D7_04_1071662	0.00310986
Pf3D7_04_541856:Pf3D7_04_1089818	-0.00444228
Pf3D7_04_541856:Pf3D7_04_1137178	0.0126782
Pf3D7_04_623794:Pf3D7_04_623886	0.96156
Pf3D7_04_623794:Pf3D7_04_623889	0.959058
Pf3D7_04_623794:Pf3D7_04_647737	0.012363
Pf3D7_04_623794:Pf3D7_04_647776	0.00337279
Pf3D7_04_623794:Pf3D7_04_673604	0.0371023
Pf3D7_04_623794:Pf3D7_04_679043	0.0530119
Pf3D7_04_623794:Pf3D7_04_683072	-0.0115183
Pf3D7_04_623794:Pf3D7_04_683440	0.0508005
Pf3D7_04_623794:Pf3D7_04_691961	0.137719
Pf3D7_04_623794:Pf3D7_04_692160	0.017382
Pf3D7_04_623794:Pf3D7_04_695742	0.00790546
Pf3D7_04_623794:Pf3D7_04_748239	0.0912153
Pf3D7_04_623794:Pf3D7_04_765991	0.0146814
Pf3D7_04_623794:Pf3D7_04_770292	0.106661
Pf3D7_04_623794:Pf3D7_04_797301	-0.009959
Pf3D7_04_623794:Pf3D7_04_797719	0.00260114
Pf3D7_04_623794:Pf3D7_04_802695	-0.0366586
Pf3D7_04_623794:Pf3D7_04_802705	-0.00120959
Pf3D7_04_623794:Pf3D7_04_807810	0.00619142
Pf3D7_04_623794:Pf3D7_04_812994	0.0154888
Pf3D7_04_623794:Pf3D7_04_820070	-0.0321957
Pf3D7_04_623794:Pf3D7_04_820801	0.00809908
Pf3D7_04_623794:Pf3D7_04_830580	0.00942319
Pf3D7_04_623794:Pf3D7_04_836547	0.118986
Pf3D7_04_623794:Pf3D7_04_856599	-0.00728134
Pf3D7_04_623794:Pf3D7_04_859399	-0.0196546
Pf3D7_04_623794:Pf3D7_04_880848	-0.00864634
Pf3D7_04_623794:Pf3D7_04_880954	-0.00285893
Pf3D7_04_623794:Pf3D7_04_881569	0.0179836
Pf3D7_04_623794:Pf3D7_04_886511	0.094112
Pf3D7_04_623794:Pf3D7_04_888001	-0.0446454
Pf3D7_04_623794:Pf3D7_04_899970	-0.00608665
Pf3D7_04_623794:Pf3D7_04_910317	-0.000381931
Pf3D7_04_623794:Pf3D7_04_920895	-0.0344545
Pf3D7_04_623794:Pf3D7_04_992024	0.00585049
Pf3D7_04_623794:Pf3D7_04_997348	-0.0323736
Pf3D7_04_623794:Pf3D7_04_1006069	-0.0181335
Pf3D7_04_623794:Pf3D7_04_1071662	0.155436
Pf3D7_04_623794:Pf3D7_04_1089818	0.0086217
Pf3D7_04_623794:Pf3D7_04_1137178	-0.000942323
Pf3D7_04_623886:Pf3D7_04_623889	0.997492
Pf3D7_04_623886:Pf3D7_04_647737	0.00984878
Pf3D7_04_623886:Pf3D7_04_647776	0.00057468
Pf3D7_04_623886:Pf3D7_04_673604	0.0201463
Pf3D7_04_623886:Pf3D7_04_679043	0.0496411
Pf3D7_04_623886:Pf3D7_04_683072	-0.0111809
Pf3D7_04_623886:Pf3D7_04_683440	0.0146381
Pf3D7_04_623886:Pf3D7_04_691961	0.125963
Pf3D7_04_623886:Pf3D7_04_692160	0.0219536
Pf3D7_04_623886:Pf3D7_04_695742	-0.00411351
Pf3D7_04_623886:Pf3D7_04_748239	0.102215
Pf3D7_04_623886:Pf3D7_04_765991	0.0191805
Pf3D7_04_623886:Pf3D7_04_770292	0.112609
Pf3D7_04_623886:Pf3D7_04_797301	-0.0104226
Pf3D7_04_623886:Pf3D7_04_797719	0.00379983
Pf3D7_04_623886:Pf3D7_04_802695	-0.0362871
Pf3D7_04_623886:Pf3D7_04_802705	-0.0012532
Pf3D7_04_623886:Pf3D7_04_807810	0.00394588
Pf3D7_04_623886:Pf3D7_04_812994	0.0142496
Pf3D7_04_623886:Pf3D7_04_820070	-0.0325142
Pf3D7_04_623886:Pf3D7_04_820801	0.0141356
Pf3D7_04_623886:Pf3D7_04_830580	0.0110581
Pf3D7_04_623886:Pf3D7_04_836547	0.125463
Pf3D7_04_623886:Pf3D7_04_856599	-0.00685138
Pf3D7_04_623886:Pf3D7_04_859399	-0.0315872
Pf3D7_04_623886:Pf3D7_04_880848	-0.0106675
Pf3D7_04_623886:Pf3D7_04_880954	-0.00461924
Pf3D7_04_623886:Pf3D7_04_881569	0.0206226
Pf3D7_04_623886:Pf3D7_04_886511	0.101669
Pf3D7_04_623886:Pf3D7_04_888001	-0.0444702
Pf3D7_04_623886:Pf3D7_04_899970	-0.0125612
Pf3D7_04_623886:Pf3D7_04_910317	0.00135027
Pf3D7_04_623886:Pf3D7_04_920895	-0.0336001
Pf3D7_04_623886:Pf3D7_04_992024	0.0046322
Pf3D7_04_623886:Pf3D7_04_997348	-0.0483447
Pf3D7_04_623886:Pf3D7_04_1006069	-0.0176774
Pf3D7_04_623886:Pf3D7_04_1071662	0.162458
Pf3D7_04_623886:Pf3D7_04_1089818	-0.00331326
Pf3D7_04_623886:Pf3D7_04_1137178	-0.0076298
Pf3D7_04_623889:Pf3D7_04_647737	0.00982098
Pf3D7_04_623889:Pf3D7_04_647776	-0.00063683
Pf3D7_04_623889:Pf3D7_04_673604	0.0205811
Pf3D7_04_623889:Pf3D7_04_679043	0.0498605
Pf3D7_04_623889:Pf3D7_04_683072	-0.0105218
Pf3D7_04_623889:Pf3D7_04_683440	0.0147806
Pf3D7_04_623889:Pf3D7_04_691961	0.125833
Pf3D7_04_623889:Pf3D7_04_692160	0.0222323
Pf3D7_04_623889:Pf3D7_04_695742	-0.00327952
Pf3D7_04_623889:Pf3D7_04_748239	0.103494
Pf3D7_04_623889:Pf3D7_04_765991	0.0190948
Pf3D7_04_623889:Pf3D7_04_770292	0.113527
Pf3D7_04_623889:Pf3D7_04_797301	-0.010139
Pf3D7_04_623889:Pf3D7_04_797719	0.00383076
Pf3D7_04_623889:Pf3D7_04_802695	-0.0357482
Pf3D7_04_623889:Pf3D7_04_802705	-0.00110522
Pf3D7_04_623889:Pf3D7_04_807810	0.00390341
Pf3D7_04_623889:Pf3D7_04_812994	0.0144341
Pf3D7_04_623889:Pf3D7_04_820070	-0.0322469
Pf3D7_04_623889:Pf3D7_04_820801	0.0146128
Pf3D7_04_623889:Pf3D7_04_830580	0.0109009
Pf3D7_04_623889:Pf3D7_04_836547	0.125371
Pf3D7_04_623889:Pf3D7_04_856599	-0.00627623
Pf3D7_04_623889:Pf3D7_04_859399	-0.0309011
Pf3D7_04_623889:Pf3D7_04_880848	-0.0115846
Pf3D7_04_623889:Pf3D7_04_880954	-0.00543861
Pf3D7_04_623889:Pf3D7_04_881569	0.0202828
Pf3D7_04_623889:Pf3D7_04_886511	0.10165
Pf3D7_04_623889:Pf3D7_04_888001	-0.0436789
Pf3D7_04_623889:Pf3D7_04_899970	-0.012048
Pf3D7_04_623889:Pf3D7_04_910317	0.00148274
Pf3D7_04_623889:Pf3D7_04_920895	-0.0330097
Pf3D7_04_623889:Pf3D7_04_992024	0.00677425
Pf3D7_04_623889:Pf3D7_04_997348	-0.0476709
Pf3D7_04_623889:Pf3D7_04_1006069	-0.0156237
Pf3D7_04_623889:Pf3D7_04_1071662	0.162165
Pf3D7_04_623889:Pf3D7_04_1089818	-0.00278663
Pf3D7_04_623889:Pf3D7_04_1137178	-0.00701947
Pf3D7_04_647737:Pf3D7_04_647776	0.581883
Pf3D7_04_647737:Pf3D7_04_673604	0.00625557
Pf3D7_04_647737:Pf3D7_04_679043	0.0093876
Pf3D7_04_647737:Pf3D7_04_683072	-0.00228133
Pf3D7_04_647737:Pf3D7_04_683440	0.0374788
Pf3D7_04_647737:Pf3D7_04_691961	0.00603381
Pf3D7_04_647737:Pf3D7_04_692160	0.0184951
Pf3D7_04_647737:Pf3D7_04_695742	0.00372648
Pf3D7_04_647737:Pf3D7_04_748239	0.00485613
Pf3D7_04_647737:Pf3D7_04_765991	0.0361323
Pf3D7_04_647737:Pf3D7_04_770292	0.00721634
Pf3D7_04_647737:Pf3D7_04_797301	0.000961764
Pf3D7_04_647737:Pf3D7_04_797719	0.0141943
Pf3D7_04_647737:Pf3D7_04_802695	0.0338513
Pf3D7_04_647737:Pf3D7_04_802705	-0.00182328
Pf3D7_04_647737:Pf3D7_04_807810	0.00415695
Pf3D7_04_647737:Pf3D7_04_812994	0.00279999
Pf3D7_04_647737:Pf3D7_04_820070	0.021344
Pf3D7_04_647737:Pf3D7_04_820801	-0.00157013
Pf3D7_04_647737:Pf3D7_04_830580	0.00850126
Pf3D7_04_647737:Pf3D7_04_836547	0.0109572
Pf3D7_04_647737:Pf3D7_04_856599	-0.00865225
Pf3D7_04_647737:Pf3D7_04_859399	0.00115074
Pf3D7_04_647737:Pf3D7_04_880848	0.0340486
Pf3D7_04_647737:Pf3D7_04_880954	0.0145781
Pf3D7_04_647737:Pf3D7_04_881569	0.0178684
Pf3D7_04_647737:Pf3D7_04_886511	0.00113959
Pf3D7_04_647737:Pf3D7_04_888001	0.010078
Pf3D7_04_647737:Pf3D7_04_899970	0.00726019
Pf3D7_04_647737:Pf3D7_04_910317	-0.00262854
Pf3D7_04_647737:Pf3D7_04_920895	-0.00674413
Pf3D7_04_647737:Pf3D7_04_992024	0.00428228
Pf3D7_04_647737:Pf3D7_04_997348	0.00618495
Pf3D7_04_647737:Pf3D7_04_1006069	0.0305066
Pf3D7_04_647737:Pf3D7_04_1071662	1.57949e-05
Pf3D7_04_647737:Pf3D7_04_1089818	-0.0106945
Pf3D7_04_647737:Pf3D7_04_1137178	0.0133507
Pf3D7_04_647776:Pf3D7_04_673604	0.0379962
Pf3D7_04_647776:Pf3D7_04_679043	0.0666536
Pf3D7_04_647776:Pf3D7_04_683072	6.69361e-06
Pf3D7_04_647776:Pf3D7_04_683440	0.111277
Pf3D7_04_647776:Pf3D7_04_691961	0.0391737
Pf3D7_04_647776:Pf3D7_04_692160	-0.000721413
Pf3D7_04_647776:Pf3D7_04_695742	0.0476412
Pf3D7_04_647776:Pf3D7_04_748239	-0.00301827
Pf3D7_04_647776:Pf3D7_04_765991	0.014364
Pf3D7_04_647776:Pf3D7_04_770292	0.0213803
Pf3D7_04_647776:Pf3D7_04_797301	0.000851493
Pf3D7_04_647776:Pf3D7_04_797719	0.0104407
Pf3D7_04_647776:Pf3D7_04_802695	0.107333
Pf3D7_04_647776:Pf3D7_04_802705	-0.00299064
Pf3D7_04_647776:Pf3D7_04_807810	0.0142138
Pf3D7_04_647776:Pf3D7_04_812994	-0.000815782
Pf3D7_04_647776:Pf3D7_04_820070	0.0649167
Pf3D7_04_647776:Pf3D7_04_820801	-0.0237888
Pf3D7_04_647776:Pf3D7_04_830580	0.0163599
Pf3D7_04_647776:Pf3D7_04_836547	0.048312
Pf3D7_04_647776:Pf3D7_04_856599	-0.00961362
Pf3D7_04_647776:Pf3D7_04_859399	0.00432324
Pf3D7_04_647776:Pf3D7_04_880848	0.00276331
Pf3D7_04_647776:Pf3D7_04_880954	-0.00439005
Pf3D7_04_647776:Pf3D7_04_881569	0.000418152
Pf3D7_04_647776:Pf3D7_04_886511	0.0617355
Pf3D7_04_647776:Pf3D7_04_888001	-0.02624
Pf3D7_04_647776:Pf3D7_04_899970	7.03933e-05
Pf3D7_04_647776:Pf3D7_04_910317	-0.000778034
Pf3D7_04_647776:Pf3D7_04_920895	0.0137681
Pf3D7_04_647776:Pf3D7_04_992024	0.00272789
Pf3D7_04_647776:Pf3D7_04_997348	0.0288826
Pf3D7_04_647776:Pf3D7_04_1006069	0.0969968
Pf3D7_04_647776:Pf3D7_04_1071662	0.00564474
Pf3D7_04_647776:Pf3D7_04_1089818	0.0213517
Pf3D7_04_647776:Pf3D7_04_1137178	-0.00255389
Pf3D7_04_673604:Pf3D7_04_679043	0.311119
Pf3D7_04_673604:Pf3D7_04_683072	0.0505504
Pf3D7_04_673604:Pf3D7_04_683440	0.115262
Pf3D7_04_673604:Pf3D7_04_691961	0.258855
Pf3D7_04_673604:Pf3D7_04_692160	0.0330757
Pf3D7_04_673604:Pf3D7_04_695742	0.186961
Pf3D7_04_673604:Pf3D7_04_748239	0.143851
Pf3D7_04_673604:Pf3D7_04_765991	-0.013521
Pf3D7_04_673604:Pf3D7_04_770292	0.174881
Pf3D7_04_673604:Pf3D7_04_797301	-0.00802667
Pf3D7_04_673604:Pf3D7_04_797719	-0.0274051
Pf3D7_04_673604:Pf3D7_04_802695	0.191378
Pf3D7_04_673604:Pf3D7_04_802705	0.00416423
Pf3D7_04_673604:Pf3D7_04_807810	-0.0106024
Pf3D7_04_673604:Pf3D7_04_812994	-0.017432
Pf3D7_04_673604:Pf3D7_04_820070	0.076419
Pf3D7_04_673604:Pf3D7_04_820801	0.00173905
Pf3D7_04_673604:Pf3D7_04_830580	-0.014145
Pf3D7_04_673604:Pf3D7_04_836547	0.0287151
Pf3D7_04_673604:Pf3D7_04_856599	0.032973
Pf3D7_04_673604:Pf3D7_04_859399	0.0100762
Pf3D7_04_673604:Pf3D7_04_880848	-0.0107032
Pf3D7_04_673604:Pf3D7_04_880954	-0.0088766
Pf3D7_04_673604:Pf3D7_04_881569	-0.00066393
Pf3D7_04_673604:Pf3D7_04_886511	0.157975
Pf3D7_04_673604:Pf3D7_04_888001	-0.0150502
Pf3D7_04_673604:Pf3D7_04_899970	0.032133
Pf3D7_04_673604:Pf3D7_04_910317	-0.0066519
Pf3D7_04_673604:Pf3D7_04_920895	0.152621
Pf3D7_04_673604:Pf3D7_04_992024	-0.00361851
Pf3D7_04_673604:Pf3D7_04_997348	0.0815065
Pf3D7_04_673604:Pf3D7_04_1006069	1.76389e-05
Pf3D7_04_673604:Pf3D7_04_1071662	0.0980823
Pf3D7_04_673604:Pf3D7_04_1089818	0.115424
Pf3D7_04_673604:Pf3D7_04_1137178	-0.00140775
Pf3D7_04_679043:Pf3D7_04_683072	0.103753
Pf3D7_04_679043:Pf3D7_04_683440	0.111933
Pf3D7_04_679043:Pf3D7_04_691961	0.321194
Pf3D7_04_679043:Pf3D7_04_692160	0.0608861
Pf3D7_04_679043:Pf3D7_04_695742	0.188065
Pf3D7_04_679043:Pf3D7_04_748239	0.151312
Pf3D7_04_679043:Pf3D7_04_765991	-0.000364273
Pf3D7_04_679043:Pf3D7_04_770292	0.206634
Pf3D7_04_679043:Pf3D7_04_797301	0.00124304
Pf3D7_04_679043:Pf3D7_04_797719	0.00292651
Pf3D7_04_679043:Pf3D7_04_802695	0.194572
Pf3D7_04_679043:Pf3D7_04_802705	-0.00123111
Pf3D7_04_679043:Pf3D7_04_807810	0.00467059
Pf3D7_04_679043:Pf3D7_04_812994	-0.00836863
Pf3D7_04_679043:Pf3D7_04_820070	0.0615614
Pf3D7_04_679043:Pf3D7_04_820801	-0.029719
Pf3D7_04_679043:Pf3D7_04_830580	0.0194827
Pf3D7_04_679043:Pf3D7_04_836547	0.143775
Pf3D7_04_679043:Pf3D7_04_856599	0.0425423
Pf3D7_04_679043:Pf3D7_04_859399	0.00366716
Pf3D7_04_679043:Pf3D7_04_880848	-0.00338588
Pf3D7_04_679043:Pf3D7_04_880954	0.000378233
Pf3D7_04_679043:Pf3D7_04_881569	0.00921744
Pf3D7_04_679043:Pf3D7_04_886511	0.183096
Pf3D7_04_679043:Pf3D7_04_888001	0.026421
Pf3D7_04_679043:Pf3D7_04_899970	-0.00600941
Pf3D7_04_679043:Pf3D7_04_910317	-0.0018319
Pf3D7_04_679043:Pf3D7_04_920895	0.210927
Pf3D7_04_679043:Pf3D7_04_992024	0.00778936
Pf3D7_04_679043:Pf3D7_04_997348	0.081596
Pf3D7_04_679043:Pf3D7_04_1006069	-0.00251329
Pf3D7_04_679043:Pf3D7_04_1071662	0.101359
Pf3D7_04_679043:Pf3D7_04_1089818	0.190728
Pf3D7_04_679043:Pf3D7_04_1137178	0.0166654
Pf3D7_04_683072:Pf3D7_04_683440	0.0264433
Pf3D7_04_683072:Pf3D7_04_691961	0.0304489
Pf3D7_04_683072:Pf3D7_04_692160	-0.0232264
Pf3D7_04_683072:Pf3D7_04_695742	0.0502107
Pf3D7_04_683072:Pf3D7_04_748239	0.0670109
Pf3D7_04_683072:Pf3D7_04_765991	0.0372318
Pf3D7_04_683072:Pf3D7_04_770292	0.0294374
Pf3D7_04_683072:Pf3D7_04_797301	0.00900798
Pf3D7_04_683072:Pf3D7_04_797719	0.00951573
Pf3D7_04_683072:Pf3D7_04_802695	0.0244453
Pf3D7_04_683072:Pf3D7_04_802705	-0.000480267
Pf3D7_04_683072:Pf3D7_04_807810	0.00446834
Pf3D7_04_683072:Pf3D7_04_812994	-0.00535039
Pf3D7_04_683072:Pf3D7_04_820070	0.0319492
Pf3D7_04_683072:Pf3D7_04_820801	0.0535195
Pf3D7_04_683072:Pf3D7_04_830580	0.00273468
Pf3D7_04_683072:Pf3D7_04_836547	0.00849172
Pf3D7_04_683072:Pf3D7_04_856599	0.00200079
Pf3D7_04_683072:Pf3D7_04_859399	-0.0161771
Pf3D7_04_683072:Pf3D7_04_880848	0.00622875
Pf3D7_04_683072:Pf3D7_04_880954	0.0221305
Pf3D7_04_683072:Pf3D7_04_881569	-0.00250129
Pf3D7_04_683072:Pf3D7_04_886511	0.0371584
Pf3D7_04_683072:Pf3D7_04_888001	-0.0243647
Pf3D7_04_683072:Pf3D7_04_899970	-0.0177056
Pf3D7_04_683072:Pf3D7_04_910317	-0.00304656
Pf3D7_04_683072:Pf3D7_04_920895	0.0745594
Pf3D7_04_683072:Pf3D7_04_992024	0.0140697
Pf3D7_04_683072:Pf3D7_04_997348	0.0186851
Pf3D7_04_683072:Pf3D7_04_1006069	-0.0107421
Pf3D7_04_683072:Pf3D7_04_1071662	0.000542485
Pf3D7_04_683072:Pf3D7_04_1089818	0.00982537
Pf3D7_04_683072:Pf3D7_04_1137178	0.0083203
Pf3D7_04_683440:Pf3D7_04_691961	0.282035
Pf3D7_04_683440:Pf3D7_04_692160	0.0289824
Pf3D7_04_683440:Pf3D7_04_695742	0.144853
Pf3D7_04_683440:Pf3D7_04_748239	0.152449
Pf3D7_04_683440:Pf3D7_04_765991	0.00904155
Pf3D7_04_683440:Pf3D7_04_770292	-0.0345714
Pf3D7_04_683440:Pf3D7_04_797301	-0.00234089
Pf3D7_04_683440:Pf3D7_04_797719	0.0131633
Pf3D7_04_683440:Pf3D7_04_802695	0.110867
Pf3D7_04_683440:Pf3D7_04_802705	0.00550386
Pf3D7_04_683440:Pf3D7_04_807810	0.0025424
Pf3D7_04_683440:Pf3D7_04_812994	-8.63538e-05
Pf3D7_04_683440:Pf3D7_04_820070	0.390395
Pf3D7_04_683440:Pf3D7_04_820801	0.0281618
Pf3D7_04_683440:Pf3D7_04_830580	0.00908782
Pf3D7_04_683440:Pf3D7_04_836547	0.106462
Pf3D7_04_683440:Pf3D7_04_856599	0.0195286
Pf3D7_04_683440:Pf3D7_04_859399	0.0403999
Pf3D7_04_683440:Pf3D7_04_880848	-0.00346494
Pf3D7_04_683440:Pf3D7_04_880954	-0.0325014
Pf3D7_04_683440:Pf3D7_04_881569	0.00286722
Pf3D7_04_683440:Pf3D7_04_886511	-0.0226366
Pf3D7_04_683440:Pf3D7_04_888001	0.0279945
Pf3D7_04_683440:Pf3D7_04_899970	0.044779
Pf3D7_04_683440:Pf3D7_04_910317	-0.0141213
Pf3D7_04_683440:Pf3D7_04_920895	0.0838112
Pf3D7_04_683440:Pf3D7_04_992024	0.00256418
Pf3D7_04_683440:Pf3D7_04_997348	0.185625
Pf3D7_04_683440:Pf3D7_04_1006069	0.0173104
Pf3D7_04_683440:Pf3D7_04_1071662	-0.0277482
Pf3D7_04_683440:Pf3D7_04_1089818	0.180849
Pf3D7_04_683440:Pf3D7_04_1137178	-0.0345159
Pf3D7_04_691961:Pf3D7_04_692160	0.142496
Pf3D7_04_691961:Pf3D7_04_695742	0.21511
Pf3D7_04_691961:Pf3D7_04_748239	0.105145
Pf3D7_04_691961:Pf3D7_04_765991	0.0359989
Pf3D7_04_691961:Pf3D7_04_770292	0.312533
Pf3D7_04_691961:Pf3D7_04_797301	0.000569734
Pf3D7_04_691961:Pf3D7_04_797719	0.0112821
Pf3D7_04_691961:Pf3D7_04_802695	0.118426
Pf3D7_04_691961:Pf3D7_04_802705	-0.00342624
Pf3D7_04_691961:Pf3D7_04_807810	0.00364269
Pf3D7_04_691961:Pf3D7_04_812994	0.00684626
Pf3D7_04_691961:Pf3D7_04_820070	-0.0380543
Pf3D7_04_691961:Pf3D7_04_820801	-0.0567549
Pf3D7_04_691961:Pf3D7_04_830580	0.0297211
Pf3D7_04_691961:Pf3D7_04_836547	0.22349
Pf3D7_04_691961:Pf3D7_04_856599	0.00290068
Pf3D7_04_691961:Pf3D7_04_859399	-0.034093
Pf3D7_04_691961:Pf3D7_04_880848	-0.0124563
Pf3D7_04_691961:Pf3D7_04_880954	-0.00634465
Pf3D7_04_691961:Pf3D7_04_881569	-0.010701
Pf3D7_04_691961:Pf3D7_04_886511	0.170647
Pf3D7_04_691961:Pf3D7_04_888001	-0.0214899
Pf3D7_04_691961:Pf3D7_04_899970	0.0224898
Pf3D7_04_691961:Pf3D7_04_910317	-0.00944649
Pf3D7_04_691961:Pf3D7_04_920895	0.137049
Pf3D7_04_691961:Pf3D7_04_992024	0.0187162
Pf3D7_04_691961:Pf3D7_04_997348	0.116643
Pf3D7_04_691961:Pf3D7_04_1006069	0.00422054
Pf3D7_04_691961:Pf3D7_04_1071662	0.262829
Pf3D7_04_691961:Pf3D7_04_1089818	0.195301
Pf3D7_04_691961:Pf3D7_04_1137178	0.00146278
Pf3D7_04_692160:Pf3D7_04_695742	0.115417
Pf3D7_04_692160:Pf3D7_04_748239	0.00022732
Pf3D7_04_692160:Pf3D7_04_765991	0.0610678
Pf3D7_04_692160:Pf3D7_04_770292	0.0621606
Pf3D7_04_692160:Pf3D7_04_797301	0.00689042
Pf3D7_04_692160:Pf3D7_04_797719	-0.00141062
Pf3D7_04_692160:Pf3D7_04_802695	0.161068
Pf3D7_04_692160:Pf3D7_04_802705	-0.000390419
Pf3D7_04_692160:Pf3D7_04_807810	-0.00116226
Pf3D7_04_692160:Pf3D7_04_812994	0.0259811
Pf3D7_04_692160:Pf3D7_04_820070	0.122145
Pf3D7_04_692160:Pf3D7_04_820801	-0.0281651
Pf3D7_04_692160:Pf3D7_04_830580	0.0287401
Pf3D7_04_692160:Pf3D7_04_836547	0.137094
Pf3D7_04_692160:Pf3D7_04_856599	0.00864887
Pf3D7_04_692160:Pf3D7_04_859399	-0.0322867
Pf3D7_04_692160:Pf3D7_04_880848	-0.00709487
Pf3D7_04_692160:Pf3D7_04_880954	0.00420192
Pf3D7_04_692160:Pf3D7_04_881569	0.0224519
Pf3D7_04_692160:Pf3D7_04_886511	0.156157
Pf3D7_04_692160:Pf3D7_04_888001	0.149962
Pf3D7_04_692160:Pf3D7_04_899970	0.012216
Pf3D7_04_692160:Pf3D7_04_910317	0.00281948
Pf3D7_04_692160:Pf3D7_04_920895	0.0859592
Pf3D7_04_692160:Pf3D7_04_992024	0.0111315
Pf3D7_04_692160:Pf3D7_04_997348	0.0509073
Pf3D7_04_692160:Pf3D7_04_1006069	0.0197886
Pf3D7_04_692160:Pf3D7_04_1071662	0.116476
Pf3D7_04_692160:Pf3D7_04_1089818	0.134911
Pf3D7_04_692160:Pf3D7_04_1137178	0.0465535
Pf3D7_04_695742:Pf3D7_04_748239	0.107246
Pf3D7_04_695742:Pf3D7_04_765991	-6.07245e-05
Pf3D7_04_695742:Pf3D7_04_770292	0.222674
Pf3D7_04_695742:Pf3D7_04_797301	-0.00176406
Pf3D7_04_695742:Pf3D7_04_797719	0.0044858
Pf3D7_04_695742:Pf3D7_04_802695	0.29378
Pf3D7_04_695742:Pf3D7_04_802705	0.00309356
Pf3D7_04_695742:Pf3D7_04_807810	0.00738936
Pf3D7_04_695742:Pf3D7_04_812994	-0.0209996
Pf3D7_04_695742:Pf3D7_04_820070	0.287386
Pf3D7_04_695742:Pf3D7_04_820801	-0.00317832
Pf3D7_04_695742:Pf3D7_04_830580	-0.0191365
Pf3D7_04_695742:Pf3D7_04_836547	0.053966
Pf3D7_04_695742:Pf3D7_04_856599	0.0115002
Pf3D7_04_695742:Pf3D7_04_859399	0.0148638
Pf3D7_04_695742:Pf3D7_04_880848	-0.0118828
Pf3D7_04_695742:Pf3D7_04_880954	-0.00161869
Pf3D7_04_695742:Pf3D7_04_881569	0.00330019
Pf3D7_04_695742:Pf3D7_04_886511	0.118384
Pf3D7_04_695742:Pf3D7_04_888001	0.0720093
Pf3D7_04_695742:Pf3D7_04_899970	0.013652
Pf3D7_04_695742:Pf3D7_04_910317	-0.00985402
Pf3D7_04_695742:Pf3D7_04_920895	0.19667
Pf3D7_04_695742:Pf3D7_04_992024	0.0312237
Pf3D7_04_695742:Pf3D7_04_997348	0.262294
Pf3D7_04_695742:Pf3D7_04_1006069	0.0883081
Pf3D7_04_695742:Pf3D7_04_1071662	0.159343
Pf3D7_04_695742:Pf3D7_04_1089818	0.186885
Pf3D7_04_695742:Pf3D7_04_1137178	0.0567458
Pf3D7_04_748239:Pf3D7_04_765991	0.0495248
Pf3D7_04_748239:Pf3D7_04_770292	0.0177856
Pf3D7_04_748239:Pf3D7_04_797301	-0.0029726
Pf3D7_04_748239:Pf3D7_04_797719	0.0325263
Pf3D7_04_748239:Pf3D7_04_802695	0.105575
Pf3D7_04_748239:Pf3D7_04_802705	0.00799479
Pf3D7_04_748239:Pf3D7_04_807810	-0.0165763
Pf3D7_04_748239:Pf3D7_04_812994	-0.00883094
Pf3D7_04_748239:Pf3D7_04_820070	0.217111
Pf3D7_04_748239:Pf3D7_04_820801	-0.000979929
Pf3D7_04_748239:Pf3D7_04_830580	0.00290286
Pf3D7_04_748239:Pf3D7_04_836547	0.0691919
Pf3D7_04_748239:Pf3D7_04_856599	-0.00744194
Pf3D7_04_748239:Pf3D7_04_859399	-0.0456652
Pf3D7_04_748239:Pf3D7_04_880848	-0.00766108
Pf3D7_04_748239:Pf3D7_04_880954	-0.00916648
Pf3D7_04_748239:Pf3D7_04_881569	0.00901169
Pf3D7_04_748239:Pf3D7_04_886511	0.00522442
Pf3D7_04_748239:Pf3D7_04_888001	0.0341294
Pf3D7_04_748239:Pf3D7_04_899970	-0.017979
Pf3D7_04_748239:Pf3D7_04_910317	-0.0123838
Pf3D7_04_748239:Pf3D7_04_920895	0.0680184
Pf3D7_04_748239:Pf3D7_04_992024	-0.00763691
Pf3D7_04_748239:Pf3D7_04_997348	0.0673921
Pf3D7_04_748239:Pf3D7_04_1006069	-0.000992859
Pf3D7_04_748239:Pf3D7_04_1071662	-0.023458
Pf3D7_04_748239:Pf3D7_04_1089818	-0.0269679
Pf3D7_04_748239:Pf3D7_04_1137178	-0.0134536
Pf3D7_04_765991:Pf3D7_04_770292	-0.00579388
Pf3D7_04_765991:Pf3D7_04_797301	0.000186362
Pf3D7_04_765991:Pf3D7_04_797719	0.00273638
Pf3D7_04_765991:Pf3D7_04_802695	-0.014649
Pf3D7_04_765991:Pf3D7_04_802705	0.000194035
Pf3D7_04_765991:Pf3D7_04_807810	-0.00028917
Pf3D7_04_765991:Pf3D7_04_812994	0.0210091
Pf3D7_04_765991:Pf3D7_04_820070	-0.0193599
Pf3D7_04_765991:Pf3D7_04_820801	-0.000976243
Pf3D7_04_765991:Pf3D7_04_830580	0.0490529
Pf3D7_04_765991:Pf3D7_04_836547	0.0225254
Pf3D7_04_765991:Pf3D7_04_856599	0.00426879
Pf3D7_04_765991:Pf3D7_04_859399	0.00527729
Pf3D7_04_765991:Pf3D7_04_880848	-0.000784769
Pf3D7_04_765991:Pf3D7_04_880954	0.00265132
Pf3D7_04_765991:Pf3D7_04_881569	0.000836832
Pf3D7_04_765991:Pf3D7_04_886511	0.0021913
Pf3D7_04_765991:Pf3D7_04_888001	0.04248
Pf3D7_04_765991:Pf3D7_04_899970	-0.00202372
Pf3D7_04_765991:Pf3D7_04_910317	0.0302933
Pf3D7_04_765991:Pf3D7_04_920895	-0.0164519
Pf3D7_04_765991:Pf3D7_04_992024	0.00978003
Pf3D7_04_765991:Pf3D7_04_997348	0.00946675
Pf3D7_04_765991:Pf3D7_04_1006069	0.00642913
Pf3D7_04_765991:Pf3D7_04_1071662	0.020293
Pf3D7_04_765991:Pf3D7_04_1089818	-0.013724
Pf3D7_04_765991:Pf3D7_04_1137178	0.0122549
Pf3D7_04_770292:Pf3D7_04_797301	-0.00518746
Pf3D7_04_770292:Pf3D7_04_797719	0.00939138
Pf3D7_04_770292:Pf3D7_04_802695	0.269198
Pf3D7_04_770292:Pf3D7_04_802705	-0.00131495
Pf3D7_04_770292:Pf3D7_04_807810	0.00277202
Pf3D7_04_770292:Pf3D7_04_812994	0.00411313
Pf3D7_04_770292:Pf3D7_04_820070	-0.0214072
Pf3D7_04_770292:Pf3D7_04_820801	-0.0154423
Pf3D7_04_770292:Pf3D7_04_830580	0.00174674
Pf3D7_04_770292:Pf3D7_04_836547	0.260111
Pf3D7_04_770292:Pf3D7_04_856599	0.00931021
Pf3D7_04_770292:Pf3D7_04_859399	-0.0518565
Pf3D7_04_770292:Pf3D7_04_880848	-0.0174165
Pf3D7_04_770292:Pf3D7_04_880954	0.00840769
Pf3D7_04_770292:Pf3D7_04_881569	0.0111514
Pf3D7_04_770292:Pf3D7_04_886511	0.216793
Pf3D7_04_770292:Pf3D7_04_888001	-0.0142501
Pf3D7_04_770292:Pf3D7_04_899970	0.0159606
Pf3D7_04_770292:Pf3D7_04_910317	-0.00722193
Pf3D7_04_770292:Pf3D7_04_920895	0.12673
Pf3D7_04_770292:Pf3D7_04_992024	-0.00662287
Pf3D7_04_770292:Pf3D7_04_997348	0.0364091
Pf3D7_04_770292:Pf3D7_04_1006069	0.00819846
Pf3D7_04_770292:Pf3D7_04_1071662	0.266574
Pf3D7_04_770292:Pf3D7_04_1089818	0.181492
Pf3D7_04_770292:Pf3D7_04_1137178	0.0528703
Pf3D7_04_797301:Pf3D7_04_797719	0.475084
Pf3D7_04_797301:Pf3D7_04_802695	-0.00303998
Pf3D7_04_797301:Pf3D7_04_802705	0.013691
Pf3D7_04_797301:Pf3D7_04_807810	0.0262745
Pf3D7_04_797301:Pf3D7_04_812994	0.00741654
Pf3D7_04_797301:Pf3D7_04_820070	0.0106337
Pf3D7_04_797301:Pf3D7_04_820801	0.0402023
Pf3D7_04_797301:Pf3D7_04_830580	0.00473117
Pf3D7_04_797301:Pf3D7_04_836547	-0.00317242
Pf3D7_04_797301:Pf3D7_04_856599	-0.00037485
Pf3D7_04_797301:Pf3D7_04_859399	0.0235243
Pf3D7_04_797301:Pf3D7_04_880848	0.00161613
Pf3D7_04_797301:Pf3D7_04_880954	0.0022217
Pf3D7_04_797301:Pf3D7_04_881569	0.00736621
Pf3D7_04_797301:Pf3D7_04_886511	0.00271795
Pf3D7_04_797301:Pf3D7_04_888001	0.00311096
Pf3D7_04_797301:Pf3D7_04_899970	0.0140047
Pf3D7_04_797301:Pf3D7_04_910317	0.0404967
Pf3D7_04_797301:Pf3D7_04_920895	0.00183216
Pf3D7_04_797301:Pf3D7_04_992024	-0.00150862
Pf3D7_04_797301:Pf3D7_04_997348	-0.00259737
Pf3D7_04_797301:Pf3D7_04_1006069	0.00435602
Pf3D7_04_797301:Pf3D7_04_1071662	0.00122253
Pf3D7_04_797301:Pf3D7_04_1089818	-0.00252
Pf3D7_04_797301:Pf3D7_04_1137178	0.000274023
Pf3D7_04_797719:Pf3D7_04_802695	0.00228437
Pf3D7_04_797719:Pf3D7_04_802705	0.00590599
Pf3D7_04_797719:Pf3D7_04_807810	0.0145607
Pf3D7_04_797719:Pf3D7_04_812994	-0.00654319
Pf3D7_04_797719:Pf3D7_04_820070	0.00167538
Pf3D7_04_797719:Pf3D7_04_820801	0.0102547
Pf3D7_04_797719:Pf3D7_04_830580	0.0139653
Pf3D7_04_797719:Pf3D7_04_836547	0.0386741
Pf3D7_04_797719:Pf3D7_04_856599	-0.0106638
Pf3D7_04_797719:Pf3D7_04_859399	0.0190823
Pf3D7_04_797719:Pf3D7_04_880848	-0.000390055
Pf3D7_04_797719:Pf3D7_04_880954	-0.00156912
Pf3D7_04_797719:Pf3D7_04_881569	0.0106202
Pf3D7_04_797719:Pf3D7_04_886511	-0.00345979
Pf3D7_04_797719:Pf3D7_04_888001	0.0039104
Pf3D7_04_797719:Pf3D7_04_899970	-0.00147239
Pf3D7_04_797719:Pf3D7_04_910317	0.0637476
Pf3D7_04_797719:Pf3D7_04_920895	0.00962882
Pf3D7_04_797719:Pf3D7_04_992024	0.0119447
Pf3D7_04_797719:Pf3D7_04_997348	0.0176845
Pf3D7_04_797719:Pf3D7_04_1006069	0.0139734
Pf3D7_04_797719:Pf3D7_04_1071662	0.00509749
Pf3D7_04_797719:Pf3D7_04_1089818	-0.0113881
Pf3D7_04_797719:Pf3D7_04_1137178	0.0186788
Pf3D7_04_802695:Pf3D7_04_802705	0.0539427
Pf3D7_04_802695:Pf3D7_04_807810	0.00455088
Pf3D7_04_802695:Pf3D7_04_812994	-0.00762349
Pf3D7_04_802695:Pf3D7_04_820070	0.34477
Pf3D7_04_802695:Pf3D7_04_820801	-0.0054281
Pf3D7_04_802695:Pf3D7_04_830580	-0.029575
Pf3D7_04_802695:Pf3D7_04_836547	0.115009
Pf3D7_04_802695:Pf3D7_04_856599	0.0266148
Pf3D7_04_802695:Pf3D7_04_859399	-0.0247711
Pf3D7_04_802695:Pf3D7_04_880848	-0.0156764
Pf3D7_04_802695:Pf3D7_04_880954	-0.00419304
Pf3D7_04_802695:Pf3D7_04_881569	0.0280771
Pf3D7_04_802695:Pf3D7_04_886511	0.208104
Pf3D7_04_802695:Pf3D7_04_888001	0.0645097
Pf3D7_04_802695:Pf3D7_04_899970	0.0296892
Pf3D7_04_802695:Pf3D7_04_910317	-0.0022153
Pf3D7_04_802695:Pf3D7_04_920895	0.243131
Pf3D7_04_802695:Pf3D7_04_992024	-0.00911417
Pf3D7_04_802695:Pf3D7_04_997348	0.102424
Pf3D7_04_802695:Pf3D7_04_1006069	0.032982
Pf3D7_04_802695:Pf3D7_04_1071662	0.0748574
Pf3D7_04_802695:Pf3D7_04_1089818	0.205685
Pf3D7_04_802695:Pf3D7_04_1137178	0.020359
Pf3D7_04_802705:Pf3D7_04_807810	0.209719
Pf3D7_04_802705:Pf3D7_04_812994	0.00194023
Pf3D7_04_802705:Pf3D7_04_820070	0.0116158
Pf3D7_04_802705:Pf3D7_04_820801	-0.00379765
Pf3D7_04_802705:Pf3D7_04_830580	0.00571172
Pf3D7_04_802705:Pf3D7_04_836547	-0.00361352
Pf3D7_04_802705:Pf3D7_04_856599	0.00694634
Pf3D7_04_802705:Pf3D7_04_859399	-0.00352079
Pf3D7_04_802705:Pf3D7_04_880848	0.0211711
Pf3D7_04_802705:Pf3D7_04_880954	0.0038364
Pf3D7_04_802705:Pf3D7_04_881569	0.0239776
Pf3D7_04_802705:Pf3D7_04_886511	-0.00213466
Pf3D7_04_802705:Pf3D7_04_888001	-0.00409654
Pf3D7_04_802705:Pf3D7_04_899970	0.00196882
Pf3D7_04_802705:Pf3D7_04_910317	-0.000752818
Pf3D7_04_802705:Pf3D7_04_920895	-0.00492899
Pf3D7_04_802705:Pf3D7_04_992024	0.0082542
Pf3D7_04_802705:Pf3D7_04_997348	-0.005276
Pf3D7_04_802705:Pf3D7_04_1006069	0.0135054
Pf3D7_04_802705:Pf3D7_04_1071662	-0.00253855
Pf3D7_04_802705:Pf3D7_04_1089818	-0.00106565
Pf3D7_04_802705:Pf3D7_04_1137178	0.000690606
Pf3D7_04_807810:Pf3D7_04_812994	0.000674569
Pf3D7_04_807810:Pf3D7_04_820070	0.0035677
Pf3D7_04_807810:Pf3D7_04_820801	-0.000982072
Pf3D7_04_807810:Pf3D7_04_830580	0.000795839
Pf3D7_04_807810:Pf3D7_04_836547	0.00427415
Pf3D7_04_807810:Pf3D7_04_856599	0.0177895
Pf3D7_04_807810:Pf3D7_04_859399	0.0092892
Pf3D7_04_807810:Pf3D7_04_880848	-0.00083274
Pf3D7_04_807810:Pf3D7_04_880954	0.00546895
Pf3D7_04_807810:Pf3D7_04_881569	0.0155803
Pf3D7_04_807810:Pf3D7_04_886511	0.00179754
Pf3D7_04_807810:Pf3D7_04_888001	0.00995505
Pf3D7_04_807810:Pf3D7_04_899970	0.00290618
Pf3D7_04_807810:Pf3D7_04_910317	-0.00179215
Pf3D7_04_807810:Pf3D7_04_920895	0.00753767
Pf3D7_04_807810:Pf3D7_04_992024	0.037568
Pf3D7_04_807810:Pf3D7_04_997348	-0.00645417
Pf3D7_04_807810:Pf3D7_04_1006069	-0.000668836
Pf3D7_04_807810:Pf3D7_04_1071662	0.00197415
Pf3D7_04_807810:Pf3D7_04_1089818	0.00386749
Pf3D7_04_807810:Pf3D7_04_1137178	0.00503298
Pf3D7_04_812994:Pf3D7_04_820070	-0.0236114
Pf3D7_04_812994:Pf3D7_04_820801	-0.00735995
Pf3D7_04_812994:Pf3D7_04_830580	0.0716912
Pf3D7_04_812994:Pf3D7_04_836547	0.0616458
Pf3D7_04_812994:Pf3D7_04_856599	0.0074487
Pf3D7_04_812994:Pf3D7_04_859399	-0.015642
Pf3D7_04_812994:Pf3D7_04_880848	-0.00369409
Pf3D7_04_812994:Pf3D7_04_880954	-0.00093456
Pf3D7_04_812994:Pf3D7_04_881569	-0.00441704
Pf3D7_04_812994:Pf3D7_04_886511	0.0363212
Pf3D7_04_812994:Pf3D7_04_888001	0.0503704
Pf3D7_04_812994:Pf3D7_04_899970	0.035834
Pf3D7_04_812994:Pf3D7_04_910317	0.00638641
Pf3D7_04_812994:Pf3D7_04_920895	-0.0280475
Pf3D7_04_812994:Pf3D7_04_992024	0.00310607
Pf3D7_04_812994:Pf3D7_04_997348	0.00413486
Pf3D7_04_812994:Pf3D7_04_1006069	-0.00577505
Pf3D7_04_812994:Pf3D7_04_1071662	0.0163691
Pf3D7_04_812994:Pf3D7_04_1089818	-0.0244404
Pf3D7_04_812994:Pf3D7_04_1137178	0.0122522
Pf3D7_04_820070:Pf3D7_04_820801	0.105853
Pf3D7_04_820070:Pf3D7_04_830580	-0.00847039
Pf3D7_04_820070:Pf3D7_04_836547	-0.022973
Pf3D7_04_820070:Pf3D7_04_856599	0.0255487
Pf3D7_04_820070:Pf3D7_04_859399	0.119323
Pf3D7_04_820070:Pf3D7_04_880848	0.00865331
Pf3D7_04_820070:Pf3D7_04_880954	-0.0124211
Pf3D7_04_820070:Pf3D7_04_881569	0.0141851
Pf3D7_04_820070:Pf3D7_04_886511	0.0193309
Pf3D7_04_820070:Pf3D7_04_888001	0.122108
Pf3D7_04_820070:Pf3D7_04_899970	0.0206768
Pf3D7_04_820070:Pf3D7_04_910317	-0.0129421
Pf3D7_04_820070:Pf3D7_04_920895	0.286065
Pf3D7_04_820070:Pf3D7_04_992024	-0.00115888
Pf3D7_04_820070:Pf3D7_04_997348	0.254224
Pf3D7_04_820070:Pf3D7_04_1006069	0.048752
Pf3D7_04_820070:Pf3D7_04_1071662	-0.0171594
Pf3D7_04_820070:Pf3D7_04_1089818	0.118871
Pf3D7_04_820070:Pf3D7_04_1137178	-0.0187775
Pf3D7_04_820801:Pf3D7_04_830580	0.0103231
Pf3D7_04_820801:Pf3D7_04_836547	-0.024422
Pf3D7_04_820801:Pf3D7_04_856599	0.0351612
Pf3D7_04_820801:Pf3D7_04_859399	0.0113813
Pf3D7_04_820801:Pf3D7_04_880848	0.00850599
Pf3D7_04_820801:Pf3D7_04_880954	-0.00233805
Pf3D7_04_820801:Pf3D7_04_881569	0.00110311
Pf3D7_04_820801:Pf3D7_04_886511	-0.037109
Pf3D7_04_820801:Pf3D7_04_888001	-0.033941
Pf3D7_04_820801:Pf3D7_04_899970	-0.0126553
Pf3D7_04_820801:Pf3D7_04_910317	0.0149606
Pf3D7_04_820801:Pf3D7_04_920895	-0.0148225
Pf3D7_04_820801:Pf3D7_04_992024	0.0207438
Pf3D7_04_820801:Pf3D7_04_997348	0.0368619
Pf3D7_04_820801:Pf3D7_04_1006069	-0.0145659
Pf3D7_04_820801:Pf3D7_04_1071662	-0.0449543
Pf3D7_04_820801:Pf3D7_04_1089818	-0.0308439
Pf3D7_04_820801:Pf3D7_04_1137178	-0.0228599
Pf3D7_04_830580:Pf3D7_04_836547	0.0351037
Pf3D7_04_830580:Pf3D7_04_856599	0.0239961
Pf3D7_04_830580:Pf3D7_04_859399	-0.00384316
Pf3D7_04_830580:Pf3D7_04_880848	0.0114277
Pf3D7_04_830580:Pf3D7_04_880954	-0.00152565
Pf3D7_04_830580:Pf3D7_04_881569	0.0205515
Pf3D7_04_830580:Pf3D7_04_886511	0.0193038
Pf3D7_04_830580:Pf3D7_04_888001	0.0862536
Pf3D7_04_830580:Pf3D7_04_899970	0.0111759
Pf3D7_04_830580:Pf3D7_04_910317	0.00563338
Pf3D7_04_830580:Pf3D7_04_920895	-0.00957597
Pf3D7_04_830580:Pf3D7_04_992024	0.010791
Pf3D7_04_830580:Pf3D7_04_997348	0.0164289
Pf3D7_04_830580:Pf3D7_04_1006069	-0.00732828
Pf3D7_04_830580:Pf3D7_04_1071662	-0.0491447
Pf3D7_04_830580:Pf3D7_04_1089818	-0.00314963
Pf3D7_04_830580:Pf3D7_04_1137178	0.00599666
Pf3D7_04_836547:Pf3D7_04_856599	0.0442811
Pf3D7_04_836547:Pf3D7_04_859399	-0.0791655
Pf3D7_04_836547:Pf3D7_04_880848	-0.0122231
Pf3D7_04_836547:Pf3D7_04_880954	0.00858925
Pf3D7_04_836547:Pf3D7_04_881569	0.0159834
Pf3D7_04_836547:Pf3D7_04_886511	0.293749
Pf3D7_04_836547:Pf3D7_04_888001	-0.0269692
Pf3D7_04_836547:Pf3D7_04_899970	0.016762
Pf3D7_04_836547:Pf3D7_04_910317	5.48928e-05
Pf3D7_04_836547:Pf3D7_04_920895	-0.0294077
Pf3D7_04_836547:Pf3D7_04_992024	0.006974
Pf3D7_04_836547:Pf3D7_04_997348	0.166321
Pf3D7_04_836547:Pf3D7_04_1006069	0.0104459
Pf3D7_04_836547:Pf3D7_04_1071662	0.312498
Pf3D7_04_836547:Pf3D7_04_1089818	0.05251
Pf3D7_04_836547:Pf3D7_04_1137178	0.0157374
Pf3D7_04_856599:Pf3D7_04_859399	0.0906631
Pf3D7_04_856599:Pf3D7_04_880848	0.0164434
Pf3D7_04_856599:Pf3D7_04_880954	0.0108882
Pf3D7_04_856599:Pf3D7_04_881569	0.00425917
Pf3D7_04_856599:Pf3D7_04_886511	0.0282384
Pf3D7_04_856599:Pf3D7_04_888001	0.0200703
Pf3D7_04_856599:Pf3D7_04_899970	0.0269374
Pf3D7_04_856599:Pf3D7_04_910317	-0.00170576
Pf3D7_04_856599:Pf3D7_04_920895	-0.0175475
Pf3D7_04_856599:Pf3D7_04_992024	0.00930481
Pf3D7_04_856599:Pf3D7_04_997348	0.000789828
Pf3D7_04_856599:Pf3D7_04_1006069	-0.00826674
Pf3D7_04_856599:Pf3D7_04_1071662	-0.0514703
Pf3D7_04_856599:Pf3D7_04_1089818	0.00762775
Pf3D7_04_856599:Pf3D7_04_1137178	0.0217605
Pf3D7_04_859399:Pf3D7_04_880848	-0.00614793
Pf3D7_04_859399:Pf3D7_04_880954	-0.00188745
Pf3D7_04_859399:Pf3D7_04_881569	-0.0075828
Pf3D7_04_859399:Pf3D7_04_886511	-0.0455319
Pf3D7_04_859399:Pf3D7_04_888001	0.121113
Pf3D7_04_859399:Pf3D7_04_899970	0.0354869
Pf3D7_04_859399:Pf3D7_04_910317	-0.00119303
Pf3D7_04_859399:Pf3D7_04_920895	0.0499833
Pf3D7_04_859399:Pf3D7_04_992024	0.00189381
Pf3D7_04_859399:Pf3D7_04_997348	-0.0102616
Pf3D7_04_859399:Pf3D7_04_1006069	0.0410648
Pf3D7_04_859399:Pf3D7_04_1071662	0.0123232
Pf3D7_04_859399:Pf3D7_04_1089818	-0.0242122
Pf3D7_04_859399:Pf3D7_04_1137178	-0.0203221
Pf3D7_04_880848:Pf3D7_04_880954	0.154271
Pf3D7_04_880848:Pf3D7_04_881569	0.000752746
Pf3D7_04_880848:Pf3D7_04_886511	0.00891698
Pf3D7_04_880848:Pf3D7_04_888001	0.00746378
Pf3D7_04_880848:Pf3D7_04_899970	-0.000199751
Pf3D7_04_880848:Pf3D7_04_910317	-0.00242521
Pf3D7_04_880848:Pf3D7_04_920895	-0.00597289
Pf3D7_04_880848:Pf3D7_04_992024	0.00702617
Pf3D7_04_880848:Pf3D7_04_997348	-0.0037306
Pf3D7_04_880848:Pf3D7_04_1006069	0.00665894
Pf3D7_04_880848:Pf3D7_04_1071662	-0.0180617
Pf3D7_04_880848:Pf3D7_04_1089818	-0.00591291
Pf3D7_04_880848:Pf3D7_04_1137178	0.00416331
Pf3D7_04_880954:Pf3D7_04_881569	0.0409275
Pf3D7_04_880954:Pf3D7_04_886511	-0.0017201
Pf3D7_04_880954:Pf3D7_04_888001	0.00234899
Pf3D7_04_880954:Pf3D7_04_899970	0.00419758
Pf3D7_04_880954:Pf3D7_04_910317	-0.00243139
Pf3D7_04_880954:Pf3D7_04_920895	-0.00918555
Pf3D7_04_880954:Pf3D7_04_992024	0.0126323
Pf3D7_04_880954:Pf3D7_04_997348	-0.0212146
Pf3D7_04_880954:Pf3D7_04_1006069	0.00074739
Pf3D7_04_880954:Pf3D7_04_1071662	0.003219
Pf3D7_04_880954:Pf3D7_04_1089818	-0.0142439
Pf3D7_04_880954:Pf3D7_04_1137178	0.00799731
Pf3D7_04_881569:Pf3D7_04_886511	0.0218215
Pf3D7_04_881569:Pf3D7_04_888001	0.025247
Pf3D7_04_881569:Pf3D7_04_899970	0.0432382
Pf3D7_04_881569:Pf3D7_04_910317	-0.000754731
Pf3D7_04_881569:Pf3D7_04_920895	0.0081599
Pf3D7_04_881569:Pf3D7_04_992024	0.00940866
Pf3D7_04_881569:Pf3D7_04_997348	0.0129687
Pf3D7_04_881569:Pf3D7_04_1006069	-0.00686317
Pf3D7_04_881569:Pf3D7_04_1071662	-0.0235314
Pf3D7_04_881569:Pf3D7_04_1089818	0.0129434
Pf3D7_04_881569:Pf3D7_04_1137178	0.0188316
Pf3D7_04_886511:Pf3D7_04_888001	-0.0324443
Pf3D7_04_886511:Pf3D7_04_899970	0.0203667
Pf3D7_04_886511:Pf3D7_04_910317	-0.00701665
Pf3D7_04_886511:Pf3D7_04_920895	0.187073
Pf3D7_04_886511:Pf3D7_04_992024	0.0151954
Pf3D7_04_886511:Pf3D7_04_997348	0.148956
Pf3D7_04_886511:Pf3D7_04_1006069	0.0154116
Pf3D7_04_886511:Pf3D7_04_1071662	0.181791
Pf3D7_04_886511:Pf3D7_04_1089818	0.186874
Pf3D7_04_886511:Pf3D7_04_1137178	0.00595515
Pf3D7_04_888001:Pf3D7_04_899970	0.0913335
Pf3D7_04_888001:Pf3D7_04_910317	0.0154284
Pf3D7_04_888001:Pf3D7_04_920895	0.0810939
Pf3D7_04_888001:Pf3D7_04_992024	0.0144244
Pf3D7_04_888001:Pf3D7_04_997348	0.0319216
Pf3D7_04_888001:Pf3D7_04_1006069	0.00180965
Pf3D7_04_888001:Pf3D7_04_1071662	-0.0550357
Pf3D7_04_888001:Pf3D7_04_1089818	0.0505183
Pf3D7_04_888001:Pf3D7_04_1137178	0.0611976
Pf3D7_04_899970:Pf3D7_04_910317	0.0666077
Pf3D7_04_899970:Pf3D7_04_920895	0.0188971
Pf3D7_04_899970:Pf3D7_04_992024	0.00593074
Pf3D7_04_899970:Pf3D7_04_997348	0.0204981
Pf3D7_04_899970:Pf3D7_04_1006069	-0.0125254
Pf3D7_04_899970:Pf3D7_04_1071662	-0.0139673
Pf3D7_04_899970:Pf3D7_04_1089818	-0.00255117
Pf3D7_04_899970:Pf3D7_04_1137178	0.0151539
Pf3D7_04_910317:Pf3D7_04_920895	-0.00219564
Pf3D7_04_910317:Pf3D7_04_992024	0.0346997
Pf3D7_04_910317:Pf3D7_04_997348	-0.00369692
Pf3D7_04_910317:Pf3D7_04_1006069	-0.00359918
Pf3D7_04_910317:Pf3D7_04_1071662	-0.0148246
Pf3D7_04_910317:Pf3D7_04_1089818	-0.00990189
Pf3D7_04_910317:Pf3D7_04_1137178	-0.000966563
Pf3D7_04_920895:Pf3D7_04_992024	-0.00413242
Pf3D7_04_920895:Pf3D7_04_997348	0.251779
Pf3D7_04_920895:Pf3D7_04_1006069	0.0326829
Pf3D7_04_920895:Pf3D7_04_1071662	0.0496267
Pf3D7_04_920895:Pf3D7_04_1089818	0.33935
Pf3D7_04_920895:Pf3D7_04_1137178	-0.00600952
Pf3D7_04_992024:Pf3D7_04_997348	0.00490797
Pf3D7_04_992024:Pf3D7_04_1006069	0.0272939
Pf3D7_04_992024:Pf3D7_04_1071662	0.00909901
Pf3D7_04_992024:Pf3D7_04_1089818	-0.00146408
Pf3D7_04_992024:Pf3D7_04_1137178	0.0184237
Pf3D7_04_997348:Pf3D7_04_1006069	0.0997558
Pf3D7_04_997348:Pf3D7_04_1071662	0.0390741
Pf3D7_04_997348:Pf3D7_04_1089818	0.18964
Pf3D7_04_997348:Pf3D7_04_1137178	0.0135997
Pf3D7_04_1006069:Pf3D7_04_1071662	0.00880842
Pf3D7_04_1006069:Pf3D7_04_1089818	0.0124157
Pf3D7_04_1006069:Pf3D7_04_1137178	-0.00480532
Pf3D7_04_1071662:Pf3D7_04_1089818	0.0420249
Pf3D7_04_1071662:Pf3D7_04_1137178	0.0612282
Pf3D7_04_1089818:Pf3D7_04_1137178	0.00475149
Pf3D7_05_95628:Pf3D7_05_144575	0.0161212
Pf3D7_05_95628:Pf3D7_05_159425	-0.00221474
Pf3D7_05_95628:Pf3D7_05_172801	0.000413615
Pf3D7_05_95628:Pf3D7_05_288839	0.0351907
Pf3D7_05_95628:Pf3D7_05_391061	-0.00597859
Pf3D7_05_95628:Pf3D7_05_510031	0.00981964
Pf3D7_05_95628:Pf3D7_05_560991	0.0655359
Pf3D7_05_95628:Pf3D7_05_614635	0.0141824
Pf3D7_05_95628:Pf3D7_05_615484	0.0171438
Pf3D7_05_95628:Pf3D7_05_615541	0.0285959
Pf3D7_05_95628:Pf3D7_05_734301	0.0465035
Pf3D7_05_95628:Pf3D7_05_753400	0.101294
Pf3D7_05_95628:Pf3D7_05_921893	0.03844
Pf3D7_05_95628:Pf3D7_05_921976	0.0410144
Pf3D7_05_95628:Pf3D7_05_1058997	-0.00344285
Pf3D7_05_95628:Pf3D7_05_1105476	0.00433665
Pf3D7_05_95628:Pf3D7_05_1181840	0.00128245
Pf3D7_05_95628:Pf3D7_05_1188394	0.0575434
Pf3D7_05_95628:Pf3D7_05_1188659	0.0618358
Pf3D7_05_95628:Pf3D7_05_1194421	0.00487258
Pf3D7_05_95628:Pf3D7_05_1204155	0.00225242
Pf3D7_05_95628:Pf3D7_05_1217961	0.00551834
Pf3D7_05_95628:Pf3D7_05_1239637	0.0389849
Pf3D7_05_95628:Pf3D7_05_1271257	0.0161731
Pf3D7_05_144575:Pf3D7_05_159425	0.0475573
Pf3D7_05_144575:Pf3D7_05_172801	0.0581042
Pf3D7_05_144575:Pf3D7_05_288839	0.0408953
Pf3D7_05_144575:Pf3D7_05_391061	0.00439377
Pf3D7_05_144575:Pf3D7_05_510031	-0.0271659
Pf3D7_05_144575:Pf3D7_05_560991	-0.0239001
Pf3D7_05_144575:Pf3D7_05_614635	-0.0340924
Pf3D7_05_144575:Pf3D7_05_615484	-0.017985
Pf3D7_05_144575:Pf3D7_05_615541	-0.0132978
Pf3D7_05_144575:Pf3D7_05_734301	-0.014479
Pf3D7_05_144575:Pf3D7_05_753400	-0.0319765
Pf3D7_05_144575:Pf3D7_05_921893	-0.0337331
Pf3D7_05_144575:Pf3D7_05_921976	-0.0369145
Pf3D7_05_144575:Pf3D7_05_1058997	0.0954728
Pf3D7_05_144575:Pf3D7_05_1105476	-0.00386239
Pf3D7_05_144575:Pf3D7_05_1181840	0.0476335
Pf3D7_05_144575:Pf3D7_05_1188394	-0.0409904
Pf3D7_05_144575:Pf3D7_05_1188659	-0.0450805
Pf3D7_05_144575:Pf3D7_05_1194421	-0.077661
Pf3D7_05_144575:Pf3D7_05_1204155	0.0608139
Pf3D7_05_144575:Pf3D7_05_1217961	0.0438704
Pf3D7_05_144575:Pf3D7_05_1239637	-0.0244794
Pf3D7_05_144575:Pf3D7_05_1271257	-0.0362769
Pf3D7_05_159425:Pf3D7_05_172801	0.01228
Pf3D7_05_159425:Pf3D7_05_288839	0.120768
Pf3D7_05_159425:Pf3D7_05_391061	0.292019
Pf3D7_05_159425:Pf3D7_05_510031	0.136586
Pf3D7_05_159425:Pf3D7_05_560991	-0.0242581
Pf3D7_05_159425:Pf3D7_05_614635	0.0464318
Pf3D7_05_159425:Pf3D7_05_615484	0.11745
Pf3D7_05_159425:Pf3D7_05_615541	0.123282
Pf3D7_05_159425:Pf3D7_05_734301	0.0433767
Pf3D7_05_159425:Pf3D7_05_753400	-0.0390885
Pf3D7_05_159425:Pf3D7_05_921893	0.10003
Pf3D7_05_159425:Pf3D7_05_921976	0.110315
Pf3D7_05_159425:Pf3D7_05_1058997	0.685528
Pf3D7_05_159425:Pf3D7_05_1105476	-0.0387213
Pf3D7_05_159425:Pf3D7_05_1181840	0.485736
Pf3D7_05_159425:Pf3D7_05_1188394	0.00914409
Pf3D7_05_159425:Pf3D7_05_1188659	0.0389981
Pf3D7_05_159425:Pf3D7_05_1194421	0.167316
Pf3D7_05_159425:Pf3D7_05_1204155	0.00328676
Pf3D7_05_159425:Pf3D7_05_1217961	0.066982
Pf3D7_05_159425:Pf3D7_05_1239637	0.0310996
Pf3D7_05_159425:Pf3D7_05_1271257	0.0786084
Pf3D7_05_172801:Pf3D7_05_288839	-0.00826121
Pf3D7_05_172801:Pf3D7_05_391061	-0.0109706
Pf3D7_05_172801:Pf3D7_05_510031	-0.0118764
Pf3D7_05_172801:Pf3D7_05_560991	0.00763504
Pf3D7_05_172801:Pf3D7_05_614635	-0.00189112
Pf3D7_05_172801:Pf3D7_05_615484	0.0292507
Pf3D7_05_172801:Pf3D7_05_615541	0.000744654
Pf3D7_05_172801:Pf3D7_05_734301	-0.00644381
Pf3D7_05_172801:Pf3D7_05_753400	0.0335408
Pf3D7_05_172801:Pf3D7_05_921893	-0.00715747
Pf3D7_05_172801:Pf3D7_05_921976	-0.0109178
Pf3D7_05_172801:Pf3D7_05_1058997	0.0171342
Pf3D7_05_172801:Pf3D7_05_1105476	-0.00929368
Pf3D7_05_172801:Pf3D7_05_1181840	0.00227726
Pf3D7_05_172801:Pf3D7_05_1188394	0.0439646
Pf3D7_05_172801:Pf3D7_05_1188659	-0.00496458
Pf3D7_05_172801:Pf3D7_05_1194421	-0.00663689
Pf3D7_05_172801:Pf3D7_05_1204155	0.0119375
Pf3D7_05_172801:Pf3D7_05_1217961	0.0141851
Pf3D7_05_172801:Pf3D7_05_1239637	-0.00847047
Pf3D7_05_172801:Pf3D7_05_1271257	-0.0111214
Pf3D7_05_288839:Pf3D7_05_391061	0.226878
Pf3D7_05_288839:Pf3D7_05_510031	-0.0492971
Pf3D7_05_288839:Pf3D7_05_560991	0.249213
Pf3D7_05_288839:Pf3D7_05_614635	0.228783
Pf3D7_05_288839:Pf3D7_05_615484	0.229291
Pf3D7_05_288839:Pf3D7_05_615541	0.242323
Pf3D7_05_288839:Pf3D7_05_734301	0.350186
Pf3D7_05_288839:Pf3D7_05_753400	0.399831
Pf3D7_05_288839:Pf3D7_05_921893	0.234835
Pf3D7_05_288839:Pf3D7_05_921976	0.25902
Pf3D7_05_288839:Pf3D7_05_1058997	0.190507
Pf3D7_05_288839:Pf3D7_05_1105476	-0.0380524
Pf3D7_05_288839:Pf3D7_05_1181840	0.120961
Pf3D7_05_288839:Pf3D7_05_1188394	0.424746
Pf3D7_05_288839:Pf3D7_05_1188659	0.322884
Pf3D7_05_288839:Pf3D7_05_1194421	0.18103
Pf3D7_05_288839:Pf3D7_05_1204155	-0.0105439
Pf3D7_05_288839:Pf3D7_05_1217961	0.0827364
Pf3D7_05_288839:Pf3D7_05_1239637	0.110734
Pf3D7_05_288839:Pf3D7_05_1271257	0.106051
Pf3D7_05_391061:Pf3D7_05_510031	0.0271087
Pf3D7_05_391061:Pf3D7_05_560991	0.16365
Pf3D7_05_391061:Pf3D7_05_614635	0.253382
Pf3D7_05_391061:Pf3D7_05_615484	0.134345
Pf3D7_05_391061:Pf3D7_05_615541	0.184188
Pf3D7_05_391061:Pf3D7_05_734301	0.230528
Pf3D7_05_391061:Pf3D7_05_753400	0.226508
Pf3D7_05_391061:Pf3D7_05_921893	0.250984
Pf3D7_05_391061:Pf3D7_05_921976	0.27631
Pf3D7_05_391061:Pf3D7_05_1058997	0.274765
Pf3D7_05_391061:Pf3D7_05_1105476	-0.0520727
Pf3D7_05_391061:Pf3D7_05_1181840	0.184239
Pf3D7_05_391061:Pf3D7_05_1188394	0.280712
Pf3D7_05_391061:Pf3D7_05_1188659	0.180199
Pf3D7_05_391061:Pf3D7_05_1194421	0.247256
Pf3D7_05_391061:Pf3D7_05_1204155	0.00958408
Pf3D7_05_391061:Pf3D7_05_1217961	0.00239515
Pf3D7_05_391061:Pf3D7_05_1239637	0.0340291
Pf3D7_05_391061:Pf3D7_05_1271257	0.179374
Pf3D7_05_510031:Pf3D7_05_560991	-0.00520949
Pf3D7_05_510031:Pf3D7_05_614635	0.08188
Pf3D7_05_510031:Pf3D7_05_615484	-0.0101645
Pf3D7_05_510031:Pf3D7_05_615541	-0.00895261
Pf3D7_05_510031:Pf3D7_05_734301	-0.0444585
Pf3D7_05_510031:Pf3D7_05_753400	0.104227
Pf3D7_05_510031:Pf3D7_05_921893	0.168747
Pf3D7_05_510031:Pf3D7_05_921976	0.136181
Pf3D7_05_510031:Pf3D7_05_1058997	-0.00965177
Pf3D7_05_510031:Pf3D7_05_1105476	0.0866234
Pf3D7_05_510031:Pf3D7_05_1181840	-0.014473
Pf3D7_05_510031:Pf3D7_05_1188394	0.136984
Pf3D7_05_510031:Pf3D7_05_1188659	0.235755
Pf3D7_05_510031:Pf3D7_05_1194421	0.034552
Pf3D7_05_510031:Pf3D7_05_1204155	-0.0139164
Pf3D7_05_510031:Pf3D7_05_1217961	0.0116123
Pf3D7_05_510031:Pf3D7_05_1239637	0.163895
Pf3D7_05_510031:Pf3D7_05_1271257	-0.0234024
Pf3D7_05_560991:Pf3D7_05_614635	0.18811
Pf3D7_05_560991:Pf3D7_05_615484	0.204022
Pf3D7_05_560991:Pf3D7_05_615541	0.195399
Pf3D7_05_560991:Pf3D7_05_734301	0.319209
Pf3D7_05_560991:Pf3D7_05_753400	0.362149
Pf3D7_05_560991:Pf3D7_05_921893	0.22061
Pf3D7_05_560991:Pf3D7_05_921976	0.206313
Pf3D7_05_560991:Pf3D7_05_1058997	-0.0536515
Pf3D7_05_560991:Pf3D7_05_1105476	0.00906685
Pf3D7_05_560991:Pf3D7_05_1181840	0.00612396
Pf3D7_05_560991:Pf3D7_05_1188394	0.358318
Pf3D7_05_560991:Pf3D7_05_1188659	0.250407
Pf3D7_05_560991:Pf3D7_05_1194421	0.25758
Pf3D7_05_560991:Pf3D7_05_1204155	0.003996
Pf3D7_05_560991:Pf3D7_05_1217961	0.0146535
Pf3D7_05_560991:Pf3D7_05_1239637	0.0722247
Pf3D7_05_560991:Pf3D7_05_1271257	0.110735
Pf3D7_05_614635:Pf3D7_05_615484	0.24296
Pf3D7_05_614635:Pf3D7_05_615541	0.383448
Pf3D7_05_614635:Pf3D7_05_734301	0.271782
Pf3D7_05_614635:Pf3D7_05_753400	0.371016
Pf3D7_05_614635:Pf3D7_05_921893	0.316386
Pf3D7_05_614635:Pf3D7_05_921976	0.336183
Pf3D7_05_614635:Pf3D7_05_1058997	0.0322211
Pf3D7_05_614635:Pf3D7_05_1105476	-0.00412913
Pf3D7_05_614635:Pf3D7_05_1181840	0.0912272
Pf3D7_05_614635:Pf3D7_05_1188394	0.424878
Pf3D7_05_614635:Pf3D7_05_1188659	0.284926
Pf3D7_05_614635:Pf3D7_05_1194421	0.126375
Pf3D7_05_614635:Pf3D7_05_1204155	-0.00520809
Pf3D7_05_614635:Pf3D7_05_1217961	0.0179629
Pf3D7_05_614635:Pf3D7_05_1239637	0.141078
Pf3D7_05_614635:Pf3D7_05_1271257	0.0730844
Pf3D7_05_615484:Pf3D7_05_615541	0.543912
Pf3D7_05_615484:Pf3D7_05_734301	0.231502
Pf3D7_05_615484:Pf3D7_05_753400	0.252469
Pf3D7_05_615484:Pf3D7_05_921893	0.235538
Pf3D7_05_615484:Pf3D7_05_921976	0.233467
Pf3D7_05_615484:Pf3D7_05_1058997	0.0815624
Pf3D7_05_615484:Pf3D7_05_1105476	0.0419393
Pf3D7_05_615484:Pf3D7_05_1181840	0.116911
Pf3D7_05_615484:Pf3D7_05_1188394	0.330672
Pf3D7_05_615484:Pf3D7_05_1188659	0.206512
Pf3D7_05_615484:Pf3D7_05_1194421	0.315712
Pf3D7_05_615484:Pf3D7_05_1204155	-0.0104656
Pf3D7_05_615484:Pf3D7_05_1217961	0.063451
Pf3D7_05_615484:Pf3D7_05_1239637	0.0361592
Pf3D7_05_615484:Pf3D7_05_1271257	0.101997
Pf3D7_05_615541:Pf3D7_05_734301	0.29936
Pf3D7_05_615541:Pf3D7_05_753400	0.348198
Pf3D7_05_615541:Pf3D7_05_921893	0.266491
Pf3D7_05_615541:Pf3D7_05_921976	0.264739
Pf3D7_05_615541:Pf3D7_05_1058997	0.0863294
Pf3D7_05_615541:Pf3D7_05_1105476	0.00691228
Pf3D7_05_615541:Pf3D7_05_1181840	0.122743
Pf3D7_05_615541:Pf3D7_05_1188394	0.418324
Pf3D7_05_615541:Pf3D7_05_1188659	0.236293
Pf3D7_05_615541:Pf3D7_05_1194421	0.22723
Pf3D7_05_615541:Pf3D7_05_1204155	-0.00581684
Pf3D7_05_615541:Pf3D7_05_1217961	0.0814945
Pf3D7_05_615541:Pf3D7_05_1239637	0.0629771
Pf3D7_05_615541:Pf3D7_05_1271257	0.145092
Pf3D7_05_734301:Pf3D7_05_753400	0.377411
Pf3D7_05_734301:Pf3D7_05_921893	0.339593
Pf3D7_05_734301:Pf3D7_05_921976	0.371711
Pf3D7_05_734301:Pf3D7_05_1058997	0.0842346
Pf3D7_05_734301:Pf3D7_05_1105476	0.00316116
Pf3D7_05_734301:Pf3D7_05_1181840	0.121526
Pf3D7_05_734301:Pf3D7_05_1188394	0.523965
Pf3D7_05_734301:Pf3D7_05_1188659	0.471018
Pf3D7_05_734301:Pf3D7_05_1194421	0.308557
Pf3D7_05_734301:Pf3D7_05_1204155	0.0052335
Pf3D7_05_734301:Pf3D7_05_1217961	0.0398315
Pf3D7_05_734301:Pf3D7_05_1239637	0.0900379
Pf3D7_05_734301:Pf3D7_05_1271257	0.185429
Pf3D7_05_753400:Pf3D7_05_921893	0.474907
Pf3D7_05_753400:Pf3D7_05_921976	0.472251
Pf3D7_05_753400:Pf3D7_05_1058997	-0.026719
Pf3D7_05_753400:Pf3D7_05_1105476	0.00899494
Pf3D7_05_753400:Pf3D7_05_1181840	0.0600723
Pf3D7_05_753400:Pf3D7_05_1188394	0.645266
Pf3D7_05_753400:Pf3D7_05_1188659	0.531568
Pf3D7_05_753400:Pf3D7_05_1194421	0.278049
Pf3D7_05_753400:Pf3D7_05_1204155	-0.00251899
Pf3D7_05_753400:Pf3D7_05_1217961	0.0371057
Pf3D7_05_753400:Pf3D7_05_1239637	0.163343
Pf3D7_05_753400:Pf3D7_05_1271257	0.127361
Pf3D7_05_921893:Pf3D7_05_921976	0.886811
Pf3D7_05_921893:Pf3D7_05_1058997	0.166295
Pf3D7_05_921893:Pf3D7_05_1105476	0.0140272
Pf3D7_05_921893:Pf3D7_05_1181840	0.238954
Pf3D7_05_921893:Pf3D7_05_1188394	0.54436
Pf3D7_05_921893:Pf3D7_05_1188659	0.41816
Pf3D7_05_921893:Pf3D7_05_1194421	0.342043
Pf3D7_05_921893:Pf3D7_05_1204155	-0.000968582
Pf3D7_05_921893:Pf3D7_05_1217961	0.0554528
Pf3D7_05_921893:Pf3D7_05_1239637	0.181129
Pf3D7_05_921893:Pf3D7_05_1271257	0.178479
Pf3D7_05_921976:Pf3D7_05_1058997	0.177584
Pf3D7_05_921976:Pf3D7_05_1105476	0.0140329
Pf3D7_05_921976:Pf3D7_05_1181840	0.257442
Pf3D7_05_921976:Pf3D7_05_1188394	0.500668
Pf3D7_05_921976:Pf3D7_05_1188659	0.401458
Pf3D7_05_921976:Pf3D7_05_1194421	0.350012
Pf3D7_05_921976:Pf3D7_05_1204155	0.0017232
Pf3D7_05_921976:Pf3D7_05_1217961	0.0581626
Pf3D7_05_921976:Pf3D7_05_1239637	0.180058
Pf3D7_05_921976:Pf3D7_05_1271257	0.188658
Pf3D7_05_1058997:Pf3D7_05_1105476	-0.0281437
Pf3D7_05_1058997:Pf3D7_05_1181840	0.691045
Pf3D7_05_1058997:Pf3D7_05_1188394	-0.0279183
Pf3D7_05_1058997:Pf3D7_05_1188659	-0.0237688
Pf3D7_05_1058997:Pf3D7_05_1194421	0.163273
Pf3D7_05_1058997:Pf3D7_05_1204155	0.0155017
Pf3D7_05_1058997:Pf3D7_05_1217961	0.0704404
Pf3D7_05_1058997:Pf3D7_05_1239637	-0.0233833
Pf3D7_05_1058997:Pf3D7_05_1271257	0.0819443
Pf3D7_05_1105476:Pf3D7_05_1181840	0.0343166
Pf3D7_05_1105476:Pf3D7_05_1188394	0.00787243
Pf3D7_05_1105476:Pf3D7_05_1188659	0.0400522
Pf3D7_05_1105476:Pf3D7_05_1194421	0.084788
Pf3D7_05_1105476:Pf3D7_05_1204155	-0.00970772
Pf3D7_05_1105476:Pf3D7_05_1217961	0.0204184
Pf3D7_05_1105476:Pf3D7_05_1239637	0.0889531
Pf3D7_05_1105476:Pf3D7_05_1271257	-0.0043321
Pf3D7_05_1181840:Pf3D7_05_1188394	0.0601694
Pf3D7_05_1181840:Pf3D7_05_1188659	0.0392834
Pf3D7_05_1181840:Pf3D7_05_1194421	0.236777
Pf3D7_05_1181840:Pf3D7_05_1204155	0.0123644
Pf3D7_05_1181840:Pf3D7_05_1217961	0.0667434
Pf3D7_05_1181840:Pf3D7_05_1239637	-0.0351094
Pf3D7_05_1181840:Pf3D7_05_1271257	0.0793378
Pf3D7_05_1188394:Pf3D7_05_1188659	0.587967
Pf3D7_05_1188394:Pf3D7_05_1194421	0.339401
Pf3D7_05_1188394:Pf3D7_05_1204155	-0.00754816
Pf3D7_05_1188394:Pf3D7_05_1217961	0.0467089
Pf3D7_05_1188394:Pf3D7_05_1239637	0.118489
Pf3D7_05_1188394:Pf3D7_05_1271257	0.177727
Pf3D7_05_1188659:Pf3D7_05_1194421	0.187961
Pf3D7_05_1188659:Pf3D7_05_1204155	-0.00371828
Pf3D7_05_1188659:Pf3D7_05_1217961	0.0386516
Pf3D7_05_1188659:Pf3D7_05_1239637	0.0986365
Pf3D7_05_1188659:Pf3D7_05_1271257	0.151428
Pf3D7_05_1194421:Pf3D7_05_1204155	-0.0140709
Pf3D7_05_1194421:Pf3D7_05_1217961	0.0401827
Pf3D7_05_1194421:Pf3D7_05_1239637	0.0177859
Pf3D7_05_1194421:Pf3D7_05_1271257	0.103816
Pf3D7_05_1204155:Pf3D7_05_1217961	0.0355558
Pf3D7_05_1204155:Pf3D7_05_1239637	-0.000514197
Pf3D7_05_1204155:Pf3D7_05_1271257	-0.00218248
Pf3D7_05_1217961:Pf3D7_05_1239637	0.0444799
Pf3D7_05_1217961:Pf3D7_05_1271257	0.0943022
Pf3D7_05_1239637:Pf3D7_05_1271257	0.0779565
Pf3D7_06_148827:Pf3D7_06_182965	0.228295
Pf3D7_06_148827:Pf3D7_06_251219	0.222166
Pf3D7_06_148827:Pf3D7_06_345917	0.191552
Pf3D7_06_148827:Pf3D7_06_387083	0.212707
Pf3D7_06_148827:Pf3D7_06_404679	0.238011
Pf3D7_06_148827:Pf3D7_06_575829	0.18215
Pf3D7_06_148827:Pf3D7_06_591985	0.266647
Pf3D7_06_148827:Pf3D7_06_636044	0.250223
Pf3D7_06_148827:Pf3D7_06_647767	0.0956524
Pf3D7_06_148827:Pf3D7_06_649327	0.130568
Pf3D7_06_148827:Pf3D7_06_826512	0.187085
Pf3D7_06_148827:Pf3D7_06_851736	0.286298
Pf3D7_06_148827:Pf3D7_06_938238	0.0625189
Pf3D7_06_148827:Pf3D7_06_1215233	0.00873934
Pf3D7_06_182965:Pf3D7_06_251219	0.443309
Pf3D7_06_182965:Pf3D7_06_345917	0.373911
Pf3D7_06_182965:Pf3D7_06_387083	0.17814
Pf3D7_06_182965:Pf3D7_06_404679	0.289428
Pf3D7_06_182965:Pf3D7_06_575829	0.438136
Pf3D7_06_182965:Pf3D7_06_591985	0.294734
Pf3D7_06_182965:Pf3D7_06_636044	0.211195
Pf3D7_06_182965:Pf3D7_06_647767	0.111092
Pf3D7_06_182965:Pf3D7_06_649327	0.160839
Pf3D7_06_182965:Pf3D7_06_826512	0.307653
Pf3D7_06_182965:Pf3D7_06_851736	0.333002
Pf3D7_06_182965:Pf3D7_06_938238	0.107168
Pf3D7_06_182965:Pf3D7_06_1215233	-0.0351898
Pf3D7_06_251219:Pf3D7_06_345917	0.290323
Pf3D7_06_251219:Pf3D7_06_387083	0.285856
Pf3D7_06_251219:Pf3D7_06_404679	0.442807
Pf3D7_06_251219:Pf3D7_06_575829	0.427614
Pf3D7_06_251219:Pf3D7_06_591985	0.213554
Pf3D7_06_251219:Pf3D7_06_636044	0.254124
Pf3D7_06_251219:Pf3D7_06_647767	0.113313
Pf3D7_06_251219:Pf3D7_06_649327	0.281995
Pf3D7_06_251219:Pf3D7_06_826512	0.298359
Pf3D7_06_251219:Pf3D7_06_851736	0.450719
Pf3D7_06_251219:Pf3D7_06_938238	0.120085
Pf3D7_06_251219:Pf3D7_06_1215233	-0.0370029
Pf3D7_06_345917:Pf3D7_06_387083	0.327969
Pf3D7_06_345917:Pf3D7_06_404679	0.363687
Pf3D7_06_345917:Pf3D7_06_575829	0.446107
Pf3D7_06_345917:Pf3D7_06_591985	0.231509
Pf3D7_06_345917:Pf3D7_06_636044	0.36768
Pf3D7_06_345917:Pf3D7_06_647767	0.210309
Pf3D7_06_345917:Pf3D7_06_649327	0.224031
Pf3D7_06_345917:Pf3D7_06_826512	0.244888
Pf3D7_06_345917:Pf3D7_06_851736	0.419062
Pf3D7_06_345917:Pf3D7_06_938238	0.155451
Pf3D7_06_345917:Pf3D7_06_1215233	-0.0384216
Pf3D7_06_387083:Pf3D7_06_404679	0.364311
Pf3D7_06_387083:Pf3D7_06_575829	0.38687
Pf3D7_06_387083:Pf3D7_06_591985	0.270333
Pf3D7_06_387083:Pf3D7_06_636044	0.356924
Pf3D7_06_387083:Pf3D7_06_647767	0.193246
Pf3D7_06_387083:Pf3D7_06_649327	0.261769
Pf3D7_06_387083:Pf3D7_06_826512	0.234694
Pf3D7_06_387083:Pf3D7_06_851736	0.422591
Pf3D7_06_387083:Pf3D7_06_938238	0.137219
Pf3D7_06_387083:Pf3D7_06_1215233	-0.0256179
Pf3D7_06_404679:Pf3D7_06_575829	0.523943
Pf3D7_06_404679:Pf3D7_06_591985	0.192068
Pf3D7_06_404679:Pf3D7_06_636044	0.392601
Pf3D7_06_404679:Pf3D7_06_647767	0.158996
Pf3D7_06_404679:Pf3D7_06_649327	0.413154
Pf3D7_06_404679:Pf3D7_06_826512	0.352582
Pf3D7_06_404679:Pf3D7_06_851736	0.385623
Pf3D7_06_404679:Pf3D7_06_938238	0.229971
Pf3D7_06_404679:Pf3D7_06_1215233	-0.0491277
Pf3D7_06_575829:Pf3D7_06_591985	0.2824
Pf3D7_06_575829:Pf3D7_06_636044	0.476007
Pf3D7_06_575829:Pf3D7_06_647767	0.239351
Pf3D7_06_575829:Pf3D7_06_649327	0.415824
Pf3D7_06_575829:Pf3D7_06_826512	0.346829
Pf3D7_06_575829:Pf3D7_06_851736	0.520823
Pf3D7_06_575829:Pf3D7_06_938238	0.203769
Pf3D7_06_575829:Pf3D7_06_1215233	-0.0529876
Pf3D7_06_591985:Pf3D7_06_636044	0.391429
Pf3D7_06_591985:Pf3D7_06_647767	0.122277
Pf3D7_06_591985:Pf3D7_06_649327	0.182793
Pf3D7_06_591985:Pf3D7_06_826512	0.290254
Pf3D7_06_591985:Pf3D7_06_851736	0.301634
Pf3D7_06_591985:Pf3D7_06_938238	0.119902
Pf3D7_06_591985:Pf3D7_06_1215233	-0.017269
Pf3D7_06_636044:Pf3D7_06_647767	0.19011
Pf3D7_06_636044:Pf3D7_06_649327	0.306077
Pf3D7_06_636044:Pf3D7_06_826512	0.238371
Pf3D7_06_636044:Pf3D7_06_851736	0.447378
Pf3D7_06_636044:Pf3D7_06_938238	0.166867
Pf3D7_06_636044:Pf3D7_06_1215233	-0.0481196
Pf3D7_06_647767:Pf3D7_06_649327	0.168344
Pf3D7_06_647767:Pf3D7_06_826512	0.117271
Pf3D7_06_647767:Pf3D7_06_851736	0.226635
Pf3D7_06_647767:Pf3D7_06_938238	0.068156
Pf3D7_06_647767:Pf3D7_06_1215233	0.00422482
Pf3D7_06_649327:Pf3D7_06_826512	0.173683
Pf3D7_06_649327:Pf3D7_06_851736	0.327922
Pf3D7_06_649327:Pf3D7_06_938238	0.173557
Pf3D7_06_649327:Pf3D7_06_1215233	-0.0605382
Pf3D7_06_826512:Pf3D7_06_851736	0.325807
[truncated: 5,624 more rows]

## Sheet: pairwise LD_final_selection
Pairwise linkage disequilibrium (rbarD) of selected SNP selection for P. falciparum Ampliseq Peru
Supporting data to manuscript "Novel highly multiplexed targeted NGS assay for molecular surveillance of P. falciparum reveals selection on drug resistance associated genes in the Peruvian Amazon from 2005-2018." J.H. Kattenberg et al..
pairwise comparison	rbarD
Pf3D7_01_205066:Pf3D7_01_339436	0.269616
Pf3D7_01_205066:Pf3D7_02_519457	0.285184
Pf3D7_01_205066:Pf3D7_02_694307	0.308512
Pf3D7_01_205066:Pf3D7_03_361199	0.364101
Pf3D7_01_205066:Pf3D7_03_849476	0.424057
Pf3D7_01_205066:Pf3D7_04_691961	0.190949
Pf3D7_01_205066:Pf3D7_04_770292	0.186732
Pf3D7_01_205066:Pf3D7_05_921893	0.340572
Pf3D7_01_205066:Pf3D7_05_1188394	0.441039
Pf3D7_01_205066:Pf3D7_06_148827	0.185486
Pf3D7_01_205066:Pf3D7_06_636044	0.32299
Pf3D7_01_205066:Pf3D7_07_455494	0.271034
Pf3D7_01_205066:Pf3D7_07_782111	0.148276
Pf3D7_01_205066:Pf3D7_08_501042	0.23953
Pf3D7_01_205066:Pf3D7_08_803172	0.333301
Pf3D7_01_205066:Pf3D7_09_231065	0.352696
Pf3D7_01_205066:Pf3D7_09_1005351	0.396141
Pf3D7_01_205066:Pf3D7_10_341106	0.261698
Pf3D7_01_205066:Pf3D7_10_1172712	0.178776
Pf3D7_01_205066:Pf3D7_11_874948	0.216816
Pf3D7_01_205066:Pf3D7_11_1505533	0.365684
Pf3D7_01_205066:Pf3D7_12_1127001	0.363283
Pf3D7_01_205066:Pf3D7_12_1552084	0.350448
Pf3D7_01_205066:Pf3D7_13_1595988	0.285912
Pf3D7_01_205066:Pf3D7_13_1827569	0.359879
Pf3D7_01_205066:Pf3D7_14_832594	0.27549
Pf3D7_01_205066:Pf3D7_14_1381943	0.160684
Pf3D7_01_339436:Pf3D7_02_519457	0.352664
Pf3D7_01_339436:Pf3D7_02_694307	0.336987
Pf3D7_01_339436:Pf3D7_03_361199	0.340902
Pf3D7_01_339436:Pf3D7_03_849476	0.466608
Pf3D7_01_339436:Pf3D7_04_691961	0.289634
Pf3D7_01_339436:Pf3D7_04_770292	0.330082
Pf3D7_01_339436:Pf3D7_05_921893	0.380861
Pf3D7_01_339436:Pf3D7_05_1188394	0.489404
Pf3D7_01_339436:Pf3D7_06_148827	0.322618
Pf3D7_01_339436:Pf3D7_06_636044	0.420447
Pf3D7_01_339436:Pf3D7_07_455494	0.389698
Pf3D7_01_339436:Pf3D7_07_782111	0.168401
Pf3D7_01_339436:Pf3D7_08_501042	0.183753
Pf3D7_01_339436:Pf3D7_08_803172	0.377281
Pf3D7_01_339436:Pf3D7_09_231065	0.334221
Pf3D7_01_339436:Pf3D7_09_1005351	0.393198
Pf3D7_01_339436:Pf3D7_10_341106	0.377601
Pf3D7_01_339436:Pf3D7_10_1172712	0.135333
Pf3D7_01_339436:Pf3D7_11_874948	0.19032
Pf3D7_01_339436:Pf3D7_11_1505533	0.367737
Pf3D7_01_339436:Pf3D7_12_1127001	0.40405
Pf3D7_01_339436:Pf3D7_12_1552084	0.158007
Pf3D7_01_339436:Pf3D7_13_1595988	0.282935
Pf3D7_01_339436:Pf3D7_13_1827569	0.441969
Pf3D7_01_339436:Pf3D7_14_832594	0.213544
Pf3D7_01_339436:Pf3D7_14_1381943	0.203177
Pf3D7_02_519457:Pf3D7_02_694307	0.414552
Pf3D7_02_519457:Pf3D7_03_361199	0.498186
Pf3D7_02_519457:Pf3D7_03_849476	0.476949
Pf3D7_02_519457:Pf3D7_04_691961	0.290231
Pf3D7_02_519457:Pf3D7_04_770292	0.249618
Pf3D7_02_519457:Pf3D7_05_921893	0.405238
Pf3D7_02_519457:Pf3D7_05_1188394	0.577897
Pf3D7_02_519457:Pf3D7_06_148827	0.106886
Pf3D7_02_519457:Pf3D7_06_636044	0.415492
Pf3D7_02_519457:Pf3D7_07_455494	0.346972
Pf3D7_02_519457:Pf3D7_07_782111	0.233038
Pf3D7_02_519457:Pf3D7_08_501042	0.20195
Pf3D7_02_519457:Pf3D7_08_803172	0.542448
Pf3D7_02_519457:Pf3D7_09_231065	0.376376
Pf3D7_02_519457:Pf3D7_09_1005351	0.423027
Pf3D7_02_519457:Pf3D7_10_341106	0.246107
Pf3D7_02_519457:Pf3D7_10_1172712	0.150566
Pf3D7_02_519457:Pf3D7_11_874948	0.296761
Pf3D7_02_519457:Pf3D7_11_1505533	0.504597
Pf3D7_02_519457:Pf3D7_12_1127001	0.541131
Pf3D7_02_519457:Pf3D7_12_1552084	0.198109
Pf3D7_02_519457:Pf3D7_13_1595988	0.314294
Pf3D7_02_519457:Pf3D7_13_1827569	0.495779
Pf3D7_02_519457:Pf3D7_14_832594	0.365716
Pf3D7_02_519457:Pf3D7_14_1381943	0.066653
Pf3D7_02_694307:Pf3D7_03_361199	0.468546
Pf3D7_02_694307:Pf3D7_03_849476	0.370977
Pf3D7_02_694307:Pf3D7_04_691961	0.454344
Pf3D7_02_694307:Pf3D7_04_770292	0.374387
Pf3D7_02_694307:Pf3D7_05_921893	0.457166
Pf3D7_02_694307:Pf3D7_05_1188394	0.496327
Pf3D7_02_694307:Pf3D7_06_148827	0.315808
Pf3D7_02_694307:Pf3D7_06_636044	0.409486
Pf3D7_02_694307:Pf3D7_07_455494	0.523496
Pf3D7_02_694307:Pf3D7_07_782111	0.21424
Pf3D7_02_694307:Pf3D7_08_501042	0.156548
Pf3D7_02_694307:Pf3D7_08_803172	0.447861
Pf3D7_02_694307:Pf3D7_09_231065	0.293831
Pf3D7_02_694307:Pf3D7_09_1005351	0.481498
Pf3D7_02_694307:Pf3D7_10_341106	0.119788
Pf3D7_02_694307:Pf3D7_10_1172712	0.208668
Pf3D7_02_694307:Pf3D7_11_874948	0.250372
Pf3D7_02_694307:Pf3D7_11_1505533	0.481033
Pf3D7_02_694307:Pf3D7_12_1127001	0.484348
Pf3D7_02_694307:Pf3D7_12_1552084	0.196098
Pf3D7_02_694307:Pf3D7_13_1595988	0.346835
Pf3D7_02_694307:Pf3D7_13_1827569	0.466709
Pf3D7_02_694307:Pf3D7_14_832594	0.281366
Pf3D7_02_694307:Pf3D7_14_1381943	0.302014
Pf3D7_03_361199:Pf3D7_03_849476	0.378328
Pf3D7_03_361199:Pf3D7_04_691961	0.323898
Pf3D7_03_361199:Pf3D7_04_770292	0.280474
Pf3D7_03_361199:Pf3D7_05_921893	0.406128
Pf3D7_03_361199:Pf3D7_05_1188394	0.67829
Pf3D7_03_361199:Pf3D7_06_148827	0.224646
Pf3D7_03_361199:Pf3D7_06_636044	0.41664
Pf3D7_03_361199:Pf3D7_07_455494	0.327799
Pf3D7_03_361199:Pf3D7_07_782111	0.299156
Pf3D7_03_361199:Pf3D7_08_501042	0.213446
Pf3D7_03_361199:Pf3D7_08_803172	0.678999
Pf3D7_03_361199:Pf3D7_09_231065	0.282559
Pf3D7_03_361199:Pf3D7_09_1005351	0.561305
Pf3D7_03_361199:Pf3D7_10_341106	0.415742
Pf3D7_03_361199:Pf3D7_10_1172712	0.204512
Pf3D7_03_361199:Pf3D7_11_874948	0.284001
Pf3D7_03_361199:Pf3D7_11_1505533	0.593554
Pf3D7_03_361199:Pf3D7_12_1127001	0.638724
Pf3D7_03_361199:Pf3D7_12_1552084	0.179427
Pf3D7_03_361199:Pf3D7_13_1595988	0.487714
Pf3D7_03_361199:Pf3D7_13_1827569	0.558664
Pf3D7_03_361199:Pf3D7_14_832594	0.448797
Pf3D7_03_361199:Pf3D7_14_1381943	0.00691575
Pf3D7_03_849476:Pf3D7_04_691961	0.241115
Pf3D7_03_849476:Pf3D7_04_770292	0.245634
Pf3D7_03_849476:Pf3D7_05_921893	0.376897
Pf3D7_03_849476:Pf3D7_05_1188394	0.538545
Pf3D7_03_849476:Pf3D7_06_148827	0.177958
Pf3D7_03_849476:Pf3D7_06_636044	0.502128
Pf3D7_03_849476:Pf3D7_07_455494	0.414324
Pf3D7_03_849476:Pf3D7_07_782111	0.201837
Pf3D7_03_849476:Pf3D7_08_501042	0.233317
Pf3D7_03_849476:Pf3D7_08_803172	0.419189
Pf3D7_03_849476:Pf3D7_09_231065	0.386936
Pf3D7_03_849476:Pf3D7_09_1005351	0.356973
Pf3D7_03_849476:Pf3D7_10_341106	0.292153
Pf3D7_03_849476:Pf3D7_10_1172712	0.182717
Pf3D7_03_849476:Pf3D7_11_874948	0.242581
Pf3D7_03_849476:Pf3D7_11_1505533	0.47651
Pf3D7_03_849476:Pf3D7_12_1127001	0.404514
Pf3D7_03_849476:Pf3D7_12_1552084	0.295612
Pf3D7_03_849476:Pf3D7_13_1595988	0.290466
Pf3D7_03_849476:Pf3D7_13_1827569	0.374627
Pf3D7_03_849476:Pf3D7_14_832594	0.314399
Pf3D7_03_849476:Pf3D7_14_1381943	0.322625
Pf3D7_04_691961:Pf3D7_04_770292	0.312533
Pf3D7_04_691961:Pf3D7_05_921893	0.238804
Pf3D7_04_691961:Pf3D7_05_1188394	0.3628
Pf3D7_04_691961:Pf3D7_06_148827	0.238419
Pf3D7_04_691961:Pf3D7_06_636044	0.270851
Pf3D7_04_691961:Pf3D7_07_455494	0.294834
Pf3D7_04_691961:Pf3D7_07_782111	0.144213
Pf3D7_04_691961:Pf3D7_08_501042	0.0716187
Pf3D7_04_691961:Pf3D7_08_803172	0.286905
Pf3D7_04_691961:Pf3D7_09_231065	0.311113
Pf3D7_04_691961:Pf3D7_09_1005351	0.35094
Pf3D7_04_691961:Pf3D7_10_341106	0.180079
Pf3D7_04_691961:Pf3D7_10_1172712	0.162872
Pf3D7_04_691961:Pf3D7_11_874948	0.148535
Pf3D7_04_691961:Pf3D7_11_1505533	0.364716
Pf3D7_04_691961:Pf3D7_12_1127001	0.307959
Pf3D7_04_691961:Pf3D7_12_1552084	0.0484372
Pf3D7_04_691961:Pf3D7_13_1595988	0.42483
Pf3D7_04_691961:Pf3D7_13_1827569	0.49709
Pf3D7_04_691961:Pf3D7_14_832594	0.194188
Pf3D7_04_691961:Pf3D7_14_1381943	0.242946
Pf3D7_04_770292:Pf3D7_05_921893	0.399523
Pf3D7_04_770292:Pf3D7_05_1188394	0.34575
Pf3D7_04_770292:Pf3D7_06_148827	0.382489
Pf3D7_04_770292:Pf3D7_06_636044	0.166813
Pf3D7_04_770292:Pf3D7_07_455494	0.266205
Pf3D7_04_770292:Pf3D7_07_782111	0.122461
Pf3D7_04_770292:Pf3D7_08_501042	0.110724
Pf3D7_04_770292:Pf3D7_08_803172	0.224442
Pf3D7_04_770292:Pf3D7_09_231065	0.218823
Pf3D7_04_770292:Pf3D7_09_1005351	0.356726
Pf3D7_04_770292:Pf3D7_10_341106	0.110023
Pf3D7_04_770292:Pf3D7_10_1172712	0.0706923
Pf3D7_04_770292:Pf3D7_11_874948	0.111313
Pf3D7_04_770292:Pf3D7_11_1505533	0.340209
Pf3D7_04_770292:Pf3D7_12_1127001	0.206757
Pf3D7_04_770292:Pf3D7_12_1552084	0.10563
Pf3D7_04_770292:Pf3D7_13_1595988	0.312245
Pf3D7_04_770292:Pf3D7_13_1827569	0.29582
Pf3D7_04_770292:Pf3D7_14_832594	0.1566
Pf3D7_04_770292:Pf3D7_14_1381943	0.360209
Pf3D7_05_921893:Pf3D7_05_1188394	0.54436
Pf3D7_05_921893:Pf3D7_06_148827	0.301512
Pf3D7_05_921893:Pf3D7_06_636044	0.40865
Pf3D7_05_921893:Pf3D7_07_455494	0.308389
Pf3D7_05_921893:Pf3D7_07_782111	0.194418
Pf3D7_05_921893:Pf3D7_08_501042	0.185694
Pf3D7_05_921893:Pf3D7_08_803172	0.446191
Pf3D7_05_921893:Pf3D7_09_231065	0.313178
Pf3D7_05_921893:Pf3D7_09_1005351	0.422215
Pf3D7_05_921893:Pf3D7_10_341106	0.274838
Pf3D7_05_921893:Pf3D7_10_1172712	0.15361
Pf3D7_05_921893:Pf3D7_11_874948	0.18789
Pf3D7_05_921893:Pf3D7_11_1505533	0.49871
Pf3D7_05_921893:Pf3D7_12_1127001	0.443539
Pf3D7_05_921893:Pf3D7_12_1552084	0.199177
Pf3D7_05_921893:Pf3D7_13_1595988	0.372824
Pf3D7_05_921893:Pf3D7_13_1827569	0.384534
Pf3D7_05_921893:Pf3D7_14_832594	0.325425
Pf3D7_05_921893:Pf3D7_14_1381943	0.269212
Pf3D7_05_1188394:Pf3D7_06_148827	0.277075
Pf3D7_05_1188394:Pf3D7_06_636044	0.488974
Pf3D7_05_1188394:Pf3D7_07_455494	0.465798
Pf3D7_05_1188394:Pf3D7_07_782111	0.357258
Pf3D7_05_1188394:Pf3D7_08_501042	0.237501
Pf3D7_05_1188394:Pf3D7_08_803172	0.709601
Pf3D7_05_1188394:Pf3D7_09_231065	0.386827
Pf3D7_05_1188394:Pf3D7_09_1005351	0.550149
Pf3D7_05_1188394:Pf3D7_10_341106	0.442665
Pf3D7_05_1188394:Pf3D7_10_1172712	0.177468
Pf3D7_05_1188394:Pf3D7_11_874948	0.305801
Pf3D7_05_1188394:Pf3D7_11_1505533	0.762685
Pf3D7_05_1188394:Pf3D7_12_1127001	0.678572
Pf3D7_05_1188394:Pf3D7_12_1552084	0.261828
Pf3D7_05_1188394:Pf3D7_13_1595988	0.487865
Pf3D7_05_1188394:Pf3D7_13_1827569	0.635485
Pf3D7_05_1188394:Pf3D7_14_832594	0.462591
Pf3D7_05_1188394:Pf3D7_14_1381943	0.136919
Pf3D7_06_148827:Pf3D7_06_636044	0.250223
Pf3D7_06_148827:Pf3D7_07_455494	0.110376
Pf3D7_06_148827:Pf3D7_07_782111	0.0928543
Pf3D7_06_148827:Pf3D7_08_501042	0.114081
Pf3D7_06_148827:Pf3D7_08_803172	0.191323
Pf3D7_06_148827:Pf3D7_09_231065	0.160702
Pf3D7_06_148827:Pf3D7_09_1005351	0.237945
Pf3D7_06_148827:Pf3D7_10_341106	0.176111
Pf3D7_06_148827:Pf3D7_10_1172712	0.0280954
Pf3D7_06_148827:Pf3D7_11_874948	0.0683217
Pf3D7_06_148827:Pf3D7_11_1505533	0.288991
Pf3D7_06_148827:Pf3D7_12_1127001	0.224575
Pf3D7_06_148827:Pf3D7_12_1552084	0.114413
Pf3D7_06_148827:Pf3D7_13_1595988	0.385523
Pf3D7_06_148827:Pf3D7_13_1827569	0.289476
Pf3D7_06_148827:Pf3D7_14_832594	0.0949122
Pf3D7_06_148827:Pf3D7_14_1381943	0.290189
Pf3D7_06_636044:Pf3D7_07_455494	0.339387
Pf3D7_06_636044:Pf3D7_07_782111	0.181156
Pf3D7_06_636044:Pf3D7_08_501042	0.0828462
Pf3D7_06_636044:Pf3D7_08_803172	0.479893
Pf3D7_06_636044:Pf3D7_09_231065	0.260759
Pf3D7_06_636044:Pf3D7_09_1005351	0.381268
Pf3D7_06_636044:Pf3D7_10_341106	0.23372
Pf3D7_06_636044:Pf3D7_10_1172712	0.217606
Pf3D7_06_636044:Pf3D7_11_874948	0.329352
Pf3D7_06_636044:Pf3D7_11_1505533	0.451868
Pf3D7_06_636044:Pf3D7_12_1127001	0.45201
Pf3D7_06_636044:Pf3D7_12_1552084	0.172095
Pf3D7_06_636044:Pf3D7_13_1595988	0.2824
Pf3D7_06_636044:Pf3D7_13_1827569	0.442128
Pf3D7_06_636044:Pf3D7_14_832594	0.392111
Pf3D7_06_636044:Pf3D7_14_1381943	0.0223583
Pf3D7_07_455494:Pf3D7_07_782111	0.15688
Pf3D7_07_455494:Pf3D7_08_501042	0.192371
Pf3D7_07_455494:Pf3D7_08_803172	0.338644
Pf3D7_07_455494:Pf3D7_09_231065	0.290505
Pf3D7_07_455494:Pf3D7_09_1005351	0.357968
Pf3D7_07_455494:Pf3D7_10_341106	0.232584
Pf3D7_07_455494:Pf3D7_10_1172712	0.15436
Pf3D7_07_455494:Pf3D7_11_874948	0.191218
Pf3D7_07_455494:Pf3D7_11_1505533	0.404594
Pf3D7_07_455494:Pf3D7_12_1127001	0.369757
Pf3D7_07_455494:Pf3D7_12_1552084	0.208373
Pf3D7_07_455494:Pf3D7_13_1595988	0.231282
Pf3D7_07_455494:Pf3D7_13_1827569	0.324113
Pf3D7_07_455494:Pf3D7_14_832594	0.229262
Pf3D7_07_455494:Pf3D7_14_1381943	0.210166
Pf3D7_07_782111:Pf3D7_08_501042	0.0636043
Pf3D7_07_782111:Pf3D7_08_803172	0.308862
Pf3D7_07_782111:Pf3D7_09_231065	0.159079
Pf3D7_07_782111:Pf3D7_09_1005351	0.261851
Pf3D7_07_782111:Pf3D7_10_341106	0.147253
Pf3D7_07_782111:Pf3D7_10_1172712	0.0781994
Pf3D7_07_782111:Pf3D7_11_874948	0.0901633
Pf3D7_07_782111:Pf3D7_11_1505533	0.314699
Pf3D7_07_782111:Pf3D7_12_1127001	0.300063
Pf3D7_07_782111:Pf3D7_12_1552084	0.0749672
Pf3D7_07_782111:Pf3D7_13_1595988	0.197815
Pf3D7_07_782111:Pf3D7_13_1827569	0.288655
Pf3D7_07_782111:Pf3D7_14_832594	0.174428
Pf3D7_07_782111:Pf3D7_14_1381943	0.0374536
Pf3D7_08_501042:Pf3D7_08_803172	0.187562
Pf3D7_08_501042:Pf3D7_09_231065	0.200874
Pf3D7_08_501042:Pf3D7_09_1005351	0.196981
Pf3D7_08_501042:Pf3D7_10_341106	0.189569
Pf3D7_08_501042:Pf3D7_10_1172712	0.00664763
Pf3D7_08_501042:Pf3D7_11_874948	0.0910242
Pf3D7_08_501042:Pf3D7_11_1505533	0.20536
Pf3D7_08_501042:Pf3D7_12_1127001	0.21515
Pf3D7_08_501042:Pf3D7_12_1552084	0.147755
Pf3D7_08_501042:Pf3D7_13_1595988	0.154981
Pf3D7_08_501042:Pf3D7_13_1827569	0.184511
Pf3D7_08_501042:Pf3D7_14_832594	0.0602187
Pf3D7_08_501042:Pf3D7_14_1381943	0.116406
Pf3D7_08_803172:Pf3D7_09_231065	0.2597
Pf3D7_08_803172:Pf3D7_09_1005351	0.563014
Pf3D7_08_803172:Pf3D7_10_341106	0.396986
Pf3D7_08_803172:Pf3D7_10_1172712	0.178367
Pf3D7_08_803172:Pf3D7_11_874948	0.340838
Pf3D7_08_803172:Pf3D7_11_1505533	0.64367
Pf3D7_08_803172:Pf3D7_12_1127001	0.699577
Pf3D7_08_803172:Pf3D7_12_1552084	0.2484
Pf3D7_08_803172:Pf3D7_13_1595988	0.374734
Pf3D7_08_803172:Pf3D7_13_1827569	0.570791
Pf3D7_08_803172:Pf3D7_14_832594	0.476636
Pf3D7_08_803172:Pf3D7_14_1381943	-0.00448283
Pf3D7_09_231065:Pf3D7_09_1005351	0.30111
Pf3D7_09_231065:Pf3D7_10_341106	0.214486
Pf3D7_09_231065:Pf3D7_10_1172712	0.148664
Pf3D7_09_231065:Pf3D7_11_874948	0.0749123
Pf3D7_09_231065:Pf3D7_11_1505533	0.367732
Pf3D7_09_231065:Pf3D7_12_1127001	0.327973
Pf3D7_09_231065:Pf3D7_12_1552084	0.0770678
Pf3D7_09_231065:Pf3D7_13_1595988	0.241123
Pf3D7_09_231065:Pf3D7_13_1827569	0.383835
Pf3D7_09_231065:Pf3D7_14_832594	0.212585
Pf3D7_09_231065:Pf3D7_14_1381943	0.299125
Pf3D7_09_1005351:Pf3D7_10_341106	0.305678
Pf3D7_09_1005351:Pf3D7_10_1172712	0.177366
Pf3D7_09_1005351:Pf3D7_11_874948	0.254668
Pf3D7_09_1005351:Pf3D7_11_1505533	0.566596
Pf3D7_09_1005351:Pf3D7_12_1127001	0.53668
Pf3D7_09_1005351:Pf3D7_12_1552084	0.274903
Pf3D7_09_1005351:Pf3D7_13_1595988	0.279654
Pf3D7_09_1005351:Pf3D7_13_1827569	0.514471
Pf3D7_09_1005351:Pf3D7_14_832594	0.427376
Pf3D7_09_1005351:Pf3D7_14_1381943	0.126449
Pf3D7_10_341106:Pf3D7_10_1172712	0.147312
Pf3D7_10_341106:Pf3D7_11_874948	0.125721
Pf3D7_10_341106:Pf3D7_11_1505533	0.36653
Pf3D7_10_341106:Pf3D7_12_1127001	0.409423
Pf3D7_10_341106:Pf3D7_12_1552084	0.219388
Pf3D7_10_341106:Pf3D7_13_1595988	0.27068
Pf3D7_10_341106:Pf3D7_13_1827569	0.342732
Pf3D7_10_341106:Pf3D7_14_832594	0.243865
Pf3D7_10_341106:Pf3D7_14_1381943	-0.038384
Pf3D7_10_1172712:Pf3D7_11_874948	0.117702
Pf3D7_10_1172712:Pf3D7_11_1505533	0.159346
Pf3D7_10_1172712:Pf3D7_12_1127001	0.187537
Pf3D7_10_1172712:Pf3D7_12_1552084	0.117789
Pf3D7_10_1172712:Pf3D7_13_1595988	0.111337
Pf3D7_10_1172712:Pf3D7_13_1827569	0.221117
Pf3D7_10_1172712:Pf3D7_14_832594	0.123879
Pf3D7_10_1172712:Pf3D7_14_1381943	0.0102684
Pf3D7_11_874948:Pf3D7_11_1505533	0.289252
Pf3D7_11_874948:Pf3D7_12_1127001	0.32042
Pf3D7_11_874948:Pf3D7_12_1552084	0.185799
Pf3D7_11_874948:Pf3D7_13_1595988	0.20422
Pf3D7_11_874948:Pf3D7_13_1827569	0.3536
Pf3D7_11_874948:Pf3D7_14_832594	0.24081
Pf3D7_11_874948:Pf3D7_14_1381943	0.0386308
Pf3D7_11_1505533:Pf3D7_12_1127001	0.636795
Pf3D7_11_1505533:Pf3D7_12_1552084	0.215665
Pf3D7_11_1505533:Pf3D7_13_1595988	0.43039
Pf3D7_11_1505533:Pf3D7_13_1827569	0.621396
Pf3D7_11_1505533:Pf3D7_14_832594	0.440472
Pf3D7_11_1505533:Pf3D7_14_1381943	0.153456
Pf3D7_12_1127001:Pf3D7_12_1552084	0.227068
Pf3D7_12_1127001:Pf3D7_13_1595988	0.407918
Pf3D7_12_1127001:Pf3D7_13_1827569	0.574339
Pf3D7_12_1127001:Pf3D7_14_832594	0.467859
Pf3D7_12_1127001:Pf3D7_14_1381943	0.0436617
Pf3D7_12_1552084:Pf3D7_13_1595988	0.108555
Pf3D7_12_1552084:Pf3D7_13_1827569	0.190591
Pf3D7_12_1552084:Pf3D7_14_832594	0.245591
Pf3D7_12_1552084:Pf3D7_14_1381943	0.0824663
Pf3D7_13_1595988:Pf3D7_13_1827569	0.386865
Pf3D7_13_1595988:Pf3D7_14_832594	0.205866
Pf3D7_13_1595988:Pf3D7_14_1381943	0.21857
Pf3D7_13_1827569:Pf3D7_14_832594	0.436207
Pf3D7_13_1827569:Pf3D7_14_1381943	0.11466
Pf3D7_14_832594:Pf3D7_14_1381943	-0.00797121
